# Supplementary material for: Phosphoantigens glue butyrophilin 3A1 and 2A1 to activate Vγ9Vδ2 T cells
Source: Nature. 2023 Sep 6;621(7980):840–8. doi: 10.1038/s41586-023-06525-3 (PMC10533412; doi:10.1038/s41586-023-06525-3)
Supplement: Supplementary file 3 — Source Data Fig. 1 [file 41586_2023_6525_MOESM3_ESM.xlsx]

## Sheet: Fig. 1a
			ctrl	1st screen	2nd screen	3rd screen	4th scrren	5th screen	6th screen	7th screen	8th screen	9th screen	10th screen	11th screen
sgRNA	Gene	cluster	M0	M1	M2	M3	M4	M5	M6	M7	M8	M9	M10	M11
HGLibB_04965	BTN3A1	84	45819.5	40799.5	23400.1	246385	19018.2	33827.7	78452.5	252278	679953	1.09641e+06	583025	736902
HGLibB_54401	XAGE1B	84	44783	37683.3	21607.7	232398	16221.6	28589.1	60222.3	227314	655715	1.04667e+06	529916	647697
HGLibA_04969	BTN3A1	19	3597.79	5234.01	2691.3	17527.5	9534.03	28477.9	61786.1	103438	72422.6	72863.5	36224.9	25516.9
HGLibB_56687	ZNF787	26	2063.95	4259.57	1971.13	8377.93	9644.13	20620.9	29259.4	94221.2	46305	29660.2	8230.98	5481.5
HGLibB_30750	MYLK4	26	1421.37	3415.67	1475.01	5927.4	7768.75	22815.4	65169.5	82257.3	28753.6	16705.3	8414.07	5049.72
HGLibA_04972	BTN3A2	19	4850.17	5479.76	2956.25	21601.2	7908.96	17770.5	52347	82141.1	113635	93651.2	78096	94201.2
HGLibB_34669	OSTM1	26	1166.48	2294.47	961.114	6070.57	5548.03	15422	19470.6	77981.9	32644.9	23938.7	7526.44	4993.18
HGLibA_22240	HSFY1	19	5102.8	5692.22	2697.52	24101.6	6603.81	13870.6	30406.1	73270.9	108753	108210	56777.7	43925
HGLibA_07601	CCDC135	19	4832.09	4992.53	2717.08	23891.9	5987.47	10734.4	29085.2	70178.4	100142	99374.5	57498.4	41166.8
HGLibA_37143	PLEKHM3	19	3284.12	3975.43	2034.25	14299.5	5010.73	8695.5	27590.1	58406.6	80844.7	61693.5	50078.7	34308.7
HGLibB_25268	KLRF1	47	1086.23	1899.4	912.214	4386.66	4470.61	12117.5	11513.5	56970.4	22465.9	17275.1	6128.14	4589.16
HGLibB_54057	WDR54	47	760.135	1791.03	604.586	2651.97	4965.56	13556.2	33607.4	41582.5	14926.7	8317.62	4833.94	2615.33
HGLibB_44179	SIRT6	47	622.237	1251.76	502.34	1996.89	3822.27	9605.39	47002.6	34610.9	40101.3	5887.42	4303.52	3869.54
HGLibA_10899	CPA6	47	954.549	1372.93	745.063	3923.85	3628.43	8581.17	34615.6	32851.8	19467.5	12761.3	8887.95	5486.64
HGLibB_04959	BTN2A1	47	640.887	1324.29	424.988	2260.75	3783.69	8414.44	28367.3	31726.4	15763.1	8804.4	4660.72	2487.85
HGLibA_39478	PTPN7	68	793.48	1006.87	541.46	3868.91	2154.85	5672.08	5558.13	20922.1	16062.8	17793.2	10602.2	4836.92
HGLibB_22947	IL13RA2	87	244.148	741.499	307.628	1181.98	2043.81	7115.51	11425.1	20735	11350.2	2789.75	1599.35	739.16
HGLibB_41944	RPL7A	68	621.672	775.63	331.633	2280.73	2220.72	4019.05	12047.9	18148.9	17487.4	8653.2	3702.19	2011.87
HGLibA_42030	RPP25	68	315.922	583.643	215.162	1237.75	1477.34	2424.77	8791.14	17781.9	29527.3	5199.67	4235.31	4411.31
HGLibB_26454	LILRA2	87	461.733	677.503	236.5	1907.82	1190.34	4123.85	18156.3	16782.5	21290.9	6811.19	2666.47	3040.94
HGLibB_21367	HIST1H2AI	87	340.224	734.673	266.729	1141.2	5468.05	7725.28	17026.7	16496.2	8223.92	2330.63	997.123	1348.79
HGLibA_01278	AGXT2L1	87	278.622	702.248	315.629	1144.53	1547.92	5495.82	10639.9	16446.1	9698.65	3011.01	1170.34	636.356
HGLibA_35354	PBXIP1	87	391.088	610.094	344.97	1408.39	964.507	3701.46	22314.3	16305.4	24441	3979.04	3437.43	4514.12
HGLibA_04970	BTN3A2	87	412.564	511.967	244.502	1187.81	1434.06	3977.76	17716.9	14576.9	12355.9	3156.68	2105.54	2432.34
HGLibB_33918	OR4C6	50	310.836	555.484	323.631	828.221	3799.69	17235.4	41969.7	14343.2	5245.6	341.113	447.853	869.72
HGLibB_15945	FAIM2	50	315.357	566.577	216.94	849.03	5315.61	15731.6	38243.2	10916.8	5818.69	167.791	486.445	635.328
HGLibB_36990	PLD2	52	465.124	499.168	229.387	1259.39	802.658	2917.03	4680.6	9985.82	8231.44	4888.05	1798.59	1427.95
HGLibA_37234	PLSCR2	68	467.949	413.84	213.383	1531.58	573.058	2097.66	12557.3	9836.58	20628.8	4644.67	4772.91	8244.87
HGLibA_29092	MFSD2A	13	233.975	264.516	167.15	627.616	628.576	3522.03	15536.9	9210.25	7193.11	1038.09	446.955	571.589
HGLibB_48797	TCTE1	44	240.757	349.844	242.724	700.866	980.504	2797.93	6373.64	8968.03	5929.05	1886.26	796.981	963.272
HGLibB_12581	DDB1	68	414.26	745.766	417.876	2175.02	709.501	2154.82	4257.01	8861.61	13459.5	9191.61	8160.08	9926.74
HGLibB_04971	BTN3A3	44	248.104	476.129	176.041	434.504	1105.65	3387.05	7839.71	8582.69	4853.09	1233.54	821.213	386.542
HGLibA_53996	WBSCR22	13	202.891	274.756	80.0187	370.41	1624.14	4341.4	18207.8	7989.39	6409.34	920.083	755.696	445.141
HGLibA_27275	LRRC19	52	201.196	494.048	259.616	587.662	629.517	2394.6	2924.22	7840.15	6365.45	1679.75	1051.87	326.916
HGLibA_52818	UCMA	44	236.801	395.921	291.624	587.662	685.035	2770.94	3514.08	7557.56	3991.57	1334.95	367.078	273.458
HGLibB_13351	DLST	50	369.047	410.427	322.742	825.724	4288.06	9209.99	35887.7	7464.59	2711.21	282.11	325.793	661.029
HGLibA_65050	NonTargetingControlGuideForHuman_0667	44	270.145	494.048	265.84	518.574	791.366	2599.44	6216.61	7332.48	5911.49	1576.49	886.731	1218.23
HGLibA_32040	NKX2-4	68	314.227	317.42	159.148	1150.35	461.081	1680.03	11021.3	7107.39	15154.9	4133.92	3252.54	7532.44
HGLibA_04961	BTN2A1	44	283.708	247.451	272.064	348.768	799.835	2832.87	8124.74	6975.27	1657.83	979.086	1070.72	600.374
HGLibA_32011	NKD2	44	212.499	314.86	318.297	614.298	510.012	3712.58	6605.89	6937.35	3952.7	1777.47	641.713	89.4393
HGLibB_51938	TSSC1	68	474.731	497.461	386.757	1821.25	532.596	1684.79	7261.73	6850.5	11567.2	8072.39	7089.36	7948.79
HGLibA_44898	SLC30A1	44	104.554	206.493	10.6692	346.271	338.754	1156.01	4201.59	6208.26	5140.26	964.335	845.446	600.374
HGLibA_57290	hsa-mir-122	13	241.322	344.725	133.365	453.649	562.707	3037.71	12323.7	6175.23	6132.2	885.05	521.448	612.711
HGLibA_13436	DMRTC1	44	94.3811	218.439	93.3552	519.407	1369.13	2237.39	6357.81	5913.45	2847.9	1082.34	368.873	271.402
HGLibB_04964	BTN3A1	52	356.614	472.716	313.851	747.48	544.829	1884.87	3668.47	5909.78	4899.49	3029.45	1617.3	1156.54
HGLibA_28317	MAPRE2	44	127.16	127.139	65.7932	439.498	440.38	1599.05	4889.1	5901.21	5433.7	1264.88	726.078	315.608
HGLibA_04963	BTN2A1	44	188.762	274.756	103.135	517.742	573.999	2910.68	6853.97	5841.27	4856.85	1346.01	1008.79	827.571
HGLibA_11619	CTF1	44	102.293	273.902	140.477	621.79	711.383	2404.13	5880.11	5670.01	5197.95	1685.28	913.656	560.281
HGLibB_20216	GREM2	13	327.791	468.45	485.447	482.782	658.688	4870.18	11075.4	5649.21	4045.49	195.448	301.56	1135.98
HGLibA_12283	DACT2	44	67.8188	105.807	100.468	247.218	426.265	1694.32	5769.27	5552.57	3148.86	516.279	363.488	1.02804
HGLibB_01921	ANGPTL5	44	100.033	203.08	43.5658	357.925	714.206	1340.21	8017.86	5520.77	1718.02	794.701	155.268	377.29
HGLibA_62331	hsa-mir-570	79	74.6006	143.351	43.5658	288.837	287	1079.79	3372.88	5158.67	2471.69	1526.71	487.343	184.019
HGLibA_36778	PIWIL3	44	142.419	223.559	204.492	347.104	348.163	1265.58	3944.27	5124.42	3752.05	1121.06	267.455	261.122
HGLibB_49953	TMEM156	13	252.625	235.505	126.252	255.541	686.917	5124.25	17610	5064.47	1182.55	153.04	148.985	23.6449
HGLibA_06210	C3orf14	52	100.598	156.15	129.808	506.921	289.823	571.655	2961.17	5004.53	5416.15	2035.61	1064.44	1002.34
HGLibB_04967	BTN3A2	13	116.987	145.911	43.5658	182.292	835.592	7394.99	10719.1	4933.58	875.312	125.382	262.968	316.636
HGLibB_38332	PRDM15	44	42.3867	90.4475	44.4549	222.246	736.789	1937.27	5456.52	4927.46	2859.18	835.266	426.313	319.72
HGLibA_29723	MPHOSPH10	52	119.813	198.814	83.5751	387.89	377.334	1278.28	2066.49	4681.58	5394.83	1768.26	1147.01	727.851
HGLibA_20089	GPR82	13	48.6034	121.166	51.5676	128.187	234.305	2123.06	13510	4637.54	3553.92	215.731	110.393	1.02804
HGLibA_24536	KDM6B	44	145.245	192.841	142.256	358.757	315.229	2081.78	5259.9	4609.4	3224.11	932.99	640.816	1219.25
HGLibB_27793	MACF1	79	88.7296	252.57	98.6898	261.368	865.704	2181.82	2069.12	4569.04	709.78	287.641	297.97	16.4486
HGLibB_03317	ASMT_X	44	233.41	275.609	134.254	321.3	264.416	1109.96	4535.45	4440.59	4652.44	625.066	120.265	0
HGLibB_22895	IKBKG	53	248.104	240.625	290.735	209.76	65.8688	828.899	13.1959	4329.27	72.7336	232.326	764.671	1772.34
HGLibA_53894	VTN	44	62.1672	86.1811	51.5676	251.38	365.101	1940.45	7875.34	4286.45	3872.44	455.432	904.681	288.879
HGLibA_13373	DLX1	79	21.4759	46.9303	58.6804	73.2497	341.577	1281.46	3186.82	4264.43	3508.77	20.2824	114.88	30.8411
HGLibA_22633	IFIT3	52	275.796	197.961	97.8007	1331.81	234.305	257.245	696.746	4058.92	8596.36	4253.77	3489.48	2109.53
HGLibB_04960	BTN2A1	79	109.075	215.88	77.3514	331.288	478.019	3236.2	4522.25	3919.46	2154.42	1132.13	240.53	276.542
HGLibA_05156	C11orf54	44	98.9024	88.741	96.9116	326.294	222.072	2189.76	6306.34	3759.21	5781.07	1231.69	1024.95	1089.72
HGLibB_43247	SELO	13	43.517	78.5016	51.5676	190.616	1753.05	2543.86	17367.2	3698.04	1610.17	5.53156	238.735	397.851
HGLibA_60620	hsa-mir-454	79	106.249	176.629	65.7932	248.882	483.665	1665.74	2319.85	3620.98	2640.98	905.332	277.328	76.0748
HGLibB_04966	BTN3A1	53	62.1672	137.378	56.9022	183.124	334.049	1788.01	1113.74	3266.22	948.045	621.379	221.683	110
HGLibA_04962	BTN2A1	44	76.2961	168.096	58.6804	181.459	281.354	1681.62	6909.4	3262.55	2080.43	385.365	165.14	276.542
HGLibA_23575	IRF2	52	155.983	276.462	112.026	353.763	376.393	1468.83	5397.14	3249.09	9481.71	1607.84	2208.75	6572.25
HGLibB_19721	GPATCH8	79	131.116	249.157	193.823	192.28	547.652	5121.07	3737.09	3230.74	1511.1	243.389	205.528	182.991
HGLibB_56952	ZSCAN31	44	87.0341	128.845	60.4586	124.025	621.989	3053.59	5749.47	3228.3	1938.73	313.455	128.343	187.103
HGLibA_41666	RNF34	52	289.925	153.59	106.692	1236.92	217.367	371.576	1455.51	3222.18	8131.12	5105.63	3362.94	2413.83
HGLibA_03051	ARMCX5	79	53.1247	82.768	59.5695	190.616	304.878	1116.31	4395.57	3167.13	1014.51	460.963	74.4926	115.14
HGLibA_21664	HM13	52	180.85	249.157	80.0187	944.754	217.367	200.079	420.951	3092.51	6115.9	4187.39	3804.51	2551.59
HGLibA_17796	FOS	44	72.9052	170.656	56.9022	316.305	526.95	2723.3	8496.87	3015.44	2373.88	344.801	231.555	350.561
HGLibA_16401	FAM19A3	79	43.517	84.4746	20.4492	241.391	188.196	639.936	4183.11	2983.64	3247.93	702.508	794.288	756.636
HGLibA_28768	MED19	44	61.0369	189.428	59.5695	248.882	672.802	1090.91	7323.75	2978.74	2899.31	665.631	499.01	858.412
HGLibA_10782	CORO2A	53	30.5184	99.8336	32.0075	137.343	477.078	700.277	1557.12	2961.62	2622.17	390.897	365.283	441.028
HGLibB_19850	GPR125	53	94.3811	216.733	107.581	180.627	191.96	1079.79	1363.14	2918.8	841.453	459.119	367.078	122.337
HGLibA_18395	GABRG3	79	83.6431	125.432	40.0094	321.3	487.429	1632.39	5001.26	2906.57	2299.89	755.98	706.333	1616.08
HGLibA_62009	hsa-mir-548h-5	24	150.332	114.339	135.143	149.829	261.593	1449.78	6471.29	2813.6	1176.28	129.07	128.343	140.841
HGLibA_53612	VEGFA	65	64.993	86.1811	64.015	119.031	227.718	1562.52	9978.77	2797.69	2960.76	217.575	218.093	568.505
HGLibB_14535	EFCC1	44	413.694	563.164	555.686	550.205	2573.59	3758.63	7177.28	2791.58	2605.87	387.209	612.096	600.374
HGLibB_19560	GNRHR	79	45.7777	98.127	32.0075	17.48	433.793	1081.38	3705.42	2743.87	683.445	3.68771	0	0
HGLibB_17165	FCGR2A	64	33.9094	138.231	28.4511	32.4629	143.029	822.548	2044.05	2683.93	433.894	1.84385	26.925	53.458
HGLibA_05294	C12orf74	13	72.9052	127.992	52.4567	179.795	762.196	1969.03	12244.5	2583.62	2678.6	278.422	444.263	629.159
HGLibB_51332	TRIB3	75	2435.26	2802.17	3604.4	4346.7	53551.3	10718.5	33990.1	2466.18	1065.92	1735.07	4437.24	8394.96
HGLibA_00347	ACACA	79	278.622	201.374	213.383	439.498	360.396	752.679	5065.92	2405.01	3630.41	713.571	437.083	952.991
HGLibA_30727	MYH4	24	91.5553	165.536	48.9003	275.519	1240.21	1146.49	5138.5	2392.78	2082.94	772.575	518.755	770.001
HGLibB_55354	ZMYND15	24	211.368	300.354	293.402	382.064	225.836	1340.21	5906.51	2259.44	890.36	11.0631	231.555	102.804
HGLibB_49193	TGM1	24	68.9491	122.872	88.9097	134.846	559.884	1233.82	4272.85	2253.32	548.01	103.256	115.778	33.9253
HGLibB_00403	ACBD5	24	150.897	226.119	136.921	144.002	206.075	1508.53	3229.05	2025.79	485.309	49.784	166.935	3.08411
HGLibA_37041	PLD3	17	6580.68	4907.21	6379.27	5265.65	1.88196	1337.04	3.95878	2008.66	1171.26	868.455	3737.19	3587.85
HGLibA_40211	RANBP9	64	24.3017	58.0229	0	47.4458	174.082	558.951	2804.14	1940.16	170.548	66.3787	52.055	1.02804
HGLibB_50580	TMPRSS3	24	110.205	140.791	101.357	381.231	1139.53	4743.15	4716.23	1935.26	386.241	29.5017	124.753	372.15
HGLibA_23585	IRF3	64	21.4759	46.9303	2.66729	140.673	54.577	497.022	2352.84	1919.36	1413.29	318.987	347.333	512.991
HGLibB_17005	FBXO11	24	84.7735	116.046	85.3533	232.235	196.665	716.156	4879.86	1871.65	2176.99	582.658	385.028	615.795
HGLibA_45712	SMG9	79	168.982	361.79	76.4624	385.393	493.075	1206.83	3093.13	1852.08	3763.34	1082.34	676.716	1142.15
HGLibB_42180	RRAGD	79	57.646	120.312	16.8928	125.69	497.78	771.734	2783.03	1778.68	2026.51	272.89	443.365	303.271
HGLibB_54172	WEE1	53	27.6927	69.9689	42.6767	104.048	143.97	1168.72	819.468	1741.98	991.936	385.365	306.945	29.8131
HGLibB_26588	LIPK	75	881.079	892.529	1125.6	1924.47	24678.2	12535.1	47742.9	1672.25	871.55	322.674	1204.45	3197.2
HGLibB_37945	PPM1M	81	59.3414	61.4361	37.3421	88.2326	837.474	2531.16	845.86	1658.8	970.618	99.5681	8.07751	110
HGLibA_24932	KIF2C	64	69.5142	86.1811	54.2349	95.724	502.485	1356.09	2661.62	1655.13	764.957	90.3488	22.4375	95.6076
HGLibB_51847	TSPAN17	24	57.646	133.111	90.6879	253.044	99.7441	2467.64	6525.4	1655.13	369.938	413.023	249.505	335.14
HGLibA_62703	hsa-mir-6165	53	107.38	91.3008	60.4586	237.229	501.544	927.351	461.858	1642.9	2084.19	531.03	255.788	265.234
HGLibB_33944	OR4F15	24	126.595	95.5672	120.028	178.13	54.577	1175.07	3766.12	1629.44	1060.91	164.103	156.165	118.224
HGLibB_16175	FAM159A	53	64.993	34.9844	8.00187	95.724	88.4523	1070.26	530.477	1619.65	530.454	342.957	64.6201	0
HGLibA_65023	NonTargetingControlGuideForHuman_0640	64	13.5638	86.1811	28.4511	87.4002	73.3966	441.444	2115.31	1579.28	555.534	285.797	51.1575	0
HGLibB_13872	DPPA4	53	96.6417	61.4361	59.5695	209.76	142.088	422.389	669.034	1554.82	1281.62	1102.62	432.595	139.813
HGLibB_45440	SLFN14	64	12.4334	23.0385	6.22368	76.5792	94.0982	1065.5	2747.4	1536.47	491.579	1.84385	0	0
HGLibB_20083	GPR89B	53	59.9066	64.8492	14.2256	352.098	79.0425	1138.55	1029.28	1514.45	752.417	1030.71	153.473	237.477
HGLibB_07671	CCDC167	65	41.2564	125.432	33.7857	137.343	837.474	2955.14	8449.36	1497.32	521.676	0	79.8776	371.122
HGLibA_06313	C4orf29	53	27.1275	39.2508	56.9022	75.7468	99.7441	342.993	1422.52	1491.21	1024.54	92.1927	40.3875	181.963
HGLibA_27318	LRRC33	24	231.149	353.257	322.742	384.561	363.219	3177.45	5721.76	1477.75	767.465	252.608	105.008	190.187
HGLibA_58760	hsa-mir-3170	64	33.3442	115.193	1.77819	117.366	111.977	663.755	2977.01	1412.91	511.643	401.96	380.54	248.785
HGLibB_48387	TATDN3	64	16.9547	53.7566	1.77819	202.269	71.5147	119.095	2280.26	1330.95	657.111	365.083	94.2376	23.6449
HGLibA_45547	SLPI	53	93.816	84.4746	68.4605	127.355	199.488	555.775	1551.84	1322.39	2065.38	503.372	665.946	938.599
HGLibA_02057	ANKRD29	24	53.6899	91.3008	40.0094	258.039	329.344	874.949	3350.45	1321.17	575.599	706.196	431.698	505.795
HGLibB_17582	FLCN	64	5.08641	71.6754	28.4511	71.5849	112.918	665.343	1975.43	1296.7	594.409	81.1295	54.7475	102.804
HGLibA_00574	ACSM2B	53	11.8683	14.5057	20.4492	14.9829	40.4622	287.415	1020.05	1290.58	470.261	3.68771	16.155	0
HGLibB_51295	TREML1	53	171.808	115.193	250.725	176.465	91.2753	824.136	963.304	1283.24	719.812	70.0664	38.5925	0
HGLibA_65079	NonTargetingControlGuideForHuman_0696	65	101.728	144.204	49.7894	136.511	308.642	1340.21	7736.78	1282.02	939.267	123.538	400.285	303.271
HGLibA_29267	MIIP	53	40.6913	20.4787	24.0056	50.7753	33.8754	77.8086	802.314	1258.78	348.62	239.701	0.897501	367.01
HGLibB_46833	SPTBN5	53	35.6049	137.378	7.11278	112.372	172.2	732.036	798.355	1212.29	1378.18	339.269	94.2376	163.458
HGLibB_55448	ZNF165	24	59.9066	102.393	0.889097	173.968	851.589	2732.83	3079.93	1185.38	520.422	62.691	88.8526	392.711
HGLibA_00134	ABCB10	81	9.60766	15.359	0.889097	59.0992	43.2852	786.025	634.725	1170.7	235.757	59.0033	0	0
HGLibB_10230	CNBD1	64	28.2578	116.899	122.695	202.269	139.265	1653.03	2253.87	1151.13	262.092	84.8172	279.123	292.991
HGLibB_34292	OR5M3	81	60.4717	53.7566	35.5639	67.423	589.996	625.644	484.291	1105.87	233.249	121.694	140.01	22.6168
HGLibB_51791	TSHB	82	59.3414	121.166	0.889097	201.437	79.0425	77.8086	10.5568	1102.2	273.378	300.548	111.29	117.196
HGLibB_06646	C8orf82	64	50.2989	41.8107	48.9003	77.4116	21.6426	255.657	2178.65	1093.63	817.626	215.731	45.7725	137.757
HGLibB_50002	TMEM173	64	8.47735	23.0385	9.78007	24.1391	48.9311	732.036	2973.05	1083.85	231.995	0	0	0
HGLibB_06029	C20orf96	82	106.815	84.4746	153.814	100.718	107.272	493.846	7.91757	1070.39	198.136	46.0963	72.6976	1.02804
HGLibA_14648	EGR1	82	104.554	105.807	171.596	123.193	61.1638	420.801	273.156	1060.6	900.392	57.1595	0	127.477
HGLibB_43951	SHC2	75	1121.84	988.097	875.761	1874.53	21293.5	12255.6	69167.9	1036.14	741.131	413.023	1547.29	2848.69
HGLibA_15812	EXTL2	33	2296.8	2008.62	2406.79	1966.09	0	795.553	3.95878	1010.45	501.611	224.95	1659.48	1064.02
HGLibB_21237	HHIPL1	16	1.13031	68.2623	40.0094	38.2896	548.593	951.17	1803.89	998.215	175.564	0	148.985	88.4113
HGLibB_45016	SLC38A4	64	44.6474	34.9844	13.3365	108.21	75.2786	546.248	3682.99	985.982	274.632	3.68771	60.1326	5.14019
HGLibB_15224	EPB41L2	82	31.0836	27.3049	85.3533	103.215	58.3409	492.258	229.609	977.419	934.251	505.216	321.305	510.935
HGLibB_52695	UBR5	53	44.6474	129.698	38.2312	342.109	124.21	608.177	1467.39	956.623	778.751	1152.41	315.92	309.44
HGLibB_33558	OR13C4	64	146.376	117.752	95.1334	192.28	88.4523	517.665	3643.4	941.943	574.345	73.7541	67.3126	240.561
HGLibB_47856	SYCE1	16	22.0411	84.4746	32.0075	94.0592	388.626	1135.37	1506.98	934.603	313.507	0	0	0
HGLibB_04196	BBC3	53	88.1644	103.247	27.562	166.477	432.852	641.524	1265.49	930.933	649.587	348.488	113.085	58.5982
HGLibB_50260	TMEM252	64	39.5609	95.5672	106.692	130.684	78.1015	2594.68	3083.89	926.04	648.333	1.84385	108.598	2.05608
HGLibB_02140	ANKRD66	20	553.288	1026.49	1241.18	1423.37	12860.4	5910.27	6551.79	919.924	378.717	560.531	1024.95	1527.66
HGLibB_40923	RFX5	53	3.39094	29.8648	0	31.6305	63.0458	568.479	1174.44	913.807	154.245	0	71.8001	1.02804
HGLibB_39518	PTTG2	75	627.324	415.547	479.223	1284.37	17116.5	9899.15	62303.3	907.691	934.251	311.611	469.393	1961.5
HGLibB_44581	SLC25A1	29	525.03	591.322	873.982	646.761	1052.96	695.513	5.27838	904.021	627.014	285.797	457.725	453.365
HGLibB_32738	NSUN2	82	1.69547	30.718	5.33458	27.4686	40.4622	223.898	446.023	904.021	490.325	62.691	95.1351	32.8972
HGLibA_32705	NRM	16	7.34703	88.741	50.6785	54.9373	57.3999	987.692	1926.61	896.681	338.588	0	140.01	0
HGLibB_27939	MAGEE1	24	142.419	198.814	266.729	219.749	1157.41	701.865	6392.12	894.234	575.599	162.259	574.4	203.552
HGLibA_24018	KAL1	81	5.65156	17.0656	12.4474	21.6419	45.1671	616.117	625.488	882.001	405.051	0	78.0826	0
HGLibA_58368	hsa-mir-26a-2	16	24.8669	39.2508	0	24.9715	32.9344	400.158	1703.6	869.768	150.483	0	12.565	98.6917
HGLibB_51635	TRMT61B	81	11.3031	9.38607	0	28.301	69.6327	612.941	537.075	866.098	453.958	0	0	0
HGLibA_44451	SLC16A7	82	6.21672	13.6525	19.5601	87.4002	27.2885	53.9896	634.725	866.098	566.821	193.605	150.78	0
HGLibB_03469	ATG14	16	0	53.7566	1.77819	59.9315	26.3475	398.57	845.86	864.875	72.7336	0	0	58.5982
HGLibB_37926	PPM1F	81	78.5567	97.2738	80.9078	90.7297	310.524	681.222	551.591	858.759	79.0038	84.8172	126.548	27.757
HGLibA_36848	PKNOX2	82	45.7777	9.38607	18.671	13.3181	47.9901	465.263	5.27838	851.419	309.745	3.68771	69.1076	0
HGLibB_50999	TP53I13	82	3.95609	20.4787	0	37.4572	95.9802	660.579	259.96	837.962	0	0	0	0
HGLibB_10342	CNOT8	16	15.2592	37.5443	1.77819	107.377	224.895	771.734	1658.73	817.166	327.301	154.884	32.31	101.776
HGLibA_09917	CLDND1	16	1.69547	18.7721	47.1221	9.98859	48.9311	63.5172	1163.88	812.273	862.771	5.53156	0	0
HGLibA_60975	hsa-mir-4719	64	33.3442	66.5557	0.889097	53.2725	82.8064	546.248	3236.97	811.05	122.895	0	153.473	30.8411
HGLibB_04888	BTAF1	16	6.21672	30.718	6.22368	54.9373	456.376	447.796	1777.49	807.38	321.031	25.8139	0	29.8131
HGLibB_55459	ZNF174	64	148.071	167.243	89.7988	219.749	398.035	914.647	3614.37	806.157	255.822	195.448	271.045	71.9627
HGLibA_28451	MAZ	64	10.738	46.9303	16.8928	40.7867	215.485	576.418	3854.54	804.933	792.546	18.4385	53.85	180.935
HGLibB_46649	SPINK8	81	0	1.70656	0	6.65906	27.2885	622.468	740.293	804.933	139.197	0	0	0
HGLibB_06384	C5orf46	64	38.4306	39.2508	21.3383	110.707	53.636	1359.27	3609.09	793.923	218.201	18.4385	0	0
HGLibB_24847	KIF19	16	64.4278	62.2893	96.9116	58.2668	141.147	967.049	2012.38	787.807	324.793	3.68771	113.085	130.561
HGLibB_54466	XKR8	64	87.5992	107.513	62.2368	133.181	545.77	955.934	3816.27	784.137	36.3668	230.482	112.188	84.2991
HGLibA_47216	SSX5	64	17.5198	52.05	6.22368	49.943	63.0458	396.982	2660.3	781.69	248.298	112.475	24.2325	78.1309
HGLibB_37970	PPP1R12A	82	23.7366	33.2779	0	43.2839	44.2262	201.667	314.064	781.69	585.631	38.7209	118.47	47.2898
HGLibB_10213	CMTM6	16	130.551	97.2738	126.252	148.996	673.743	697.101	1835.56	775.574	706.018	180.698	143.6	318.692
HGLibB_48980	TET2	82	16.3895	24.7451	0	40.7867	57.3999	76.2206	2.63919	770.681	160.516	57.1595	0	0
HGLibB_10099	CLPSL2	64	32.7791	48.6369	50.6785	37.4572	402.74	593.886	2624.67	770.681	243.281	31.3455	72.6976	29.8131
HGLibA_58378	hsa-mir-27a	4	304.619	335.339	266.729	163.147	40.4622	220.722	654.519	769.457	384.987	3.68771	63.7226	41.1215
HGLibB_55875	ZNF415	80	526.161	663.851	842.864	1210.28	8758.66	2991.66	1051.72	768.234	319.777	687.757	716.206	1502.99
HGLibB_17406	FGFBP2	82	0	0	0	1.66477	34.8163	436.681	3.95878	767.011	11.2863	0	0	0
HGLibA_37471	POFUT2	16	7.34703	39.2508	23.1165	70.7525	446.026	1173.48	1789.37	757.224	450.196	101.412	19.745	160.374
HGLibA_22939	IKZF4	82	13.5638	16.2123	36.453	58.2668	63.9868	287.415	351.012	749.885	67.7175	226.794	75.3901	0
HGLibB_41552	RNF19B	16	62.1672	112.633	8.89097	123.193	28.2295	188.964	1017.41	743.768	594.409	77.4418	227.068	0
HGLibB_44401	SLC16A8	82	70.0794	165.536	35.5639	121.528	74.3376	708.217	5.27838	740.098	652.095	3.68771	76.2876	65.7945
HGLibB_30609	MYBPC2	82	17.5198	43.5172	0	8.32383	43.2852	174.672	0	736.428	701.002	0	26.0275	0
HGLibB_29605	MON2	82	16.9547	65.7025	0	0	33.8754	574.831	5.27838	735.205	0	0	0.897501	24.6729
HGLibA_06316	C4orf3	20	787.263	949.699	750.398	1265.22	9143.52	5146.48	8569.45	731.535	461.482	556.844	1401	1425.89
HGLibA_31994	NKAIN3	16	37.3003	27.3049	0.889097	33.2953	619.166	867.01	1274.73	729.088	269.616	1.84385	0	102.804
HGLibB_40561	RBMY1A1	29	381.481	706.515	566.355	417.856	496.839	592.298	471.095	724.195	635.792	228.638	448.75	656.916
HGLibA_13064	DGKD	82	137.898	146.764	185.821	140.673	38.5803	346.169	3.95878	721.749	254.568	44.2525	51.1575	171.682
HGLibA_38155	PPP2R3A	33	1840.15	1704	1795.98	1080.43	0.940982	274.712	1.31959	720.525	608.204	431.462	923.528	757.664
HGLibA_27650	LXN	11	84.2083	70.8221	122.695	112.372	779.133	703.453	3.95878	719.302	25.0806	202.824	88.8526	60.6543
HGLibA_53369	USP43	82	99.4675	165.536	159.148	142.337	58.3409	74.6327	277.115	714.409	219.455	46.0963	25.13	62.7103
HGLibA_34444	OR6T1	81	6.78188	85.3279	8.00187	29.1334	105.39	506.55	552.91	708.292	327.301	0	0	0
HGLibA_21867	HOMER2	33	2234.63	2010.32	2274.31	1790.46	5.64589	393.807	2.63919	707.069	416.337	217.575	1060.85	1148.32
HGLibB_53729	VPS45	80	516.553	712.488	993.121	1152.02	9407	2177.05	314.064	707.069	647.079	494.153	1290.61	1282.99
HGLibB_00744	ADAM19	64	50.2989	33.2779	56.0131	26.6362	66.8097	350.932	2821.29	707.069	233.249	1.84385	43.08	121.309
HGLibB_48470	TBC1D3	3	657.842	820.854	1074.03	1123.72	13758.1	2778.88	1636.3	700.952	504.119	523.654	697.358	1419.72
HGLibB_03127	ARSA	81	51.9944	60.5828	21.3383	73.2497	158.085	932.115	919.757	699.729	1.25403	1.84385	30.515	0
HGLibA_03346	ASPG	81	7.34703	7.67951	0	24.1391	169.377	900.356	897.324	698.506	407.559	5.53156	0	147.009
HGLibB_23710	ITGA7	20	825.128	953.966	1122.93	1545.73	18792.4	5414.84	10601.6	694.836	616.982	757.824	1454.85	2481.68
HGLibB_05132	C11orf40	24	51.4292	72.5287	54.2349	178.962	82.8064	890.829	4491.9	689.943	457.72	315.299	10.77	1.02804
HGLibB_10665	COMMD8	16	11.3031	13.6525	0	26.6362	63.0458	452.56	1034.56	685.05	66.4635	0	1.795	0
HGLibB_03621	ATP2B4	82	46.3428	36.691	65.7932	27.4686	41.4032	373.163	1.31959	681.38	259.584	38.7209	90.6476	6.16823
HGLibB_02780	ARHGAP5	16	75.731	93.8607	19.5601	54.1049	331.226	1283.05	1772.22	675.263	624.506	66.3787	140.01	100.748
HGLibB_45658	SMG9	64	41.8216	40.9574	42.6767	70.7525	178.787	805.08	2540.22	672.817	0	27.6578	128.343	1.02804
HGLibB_16998	FBXL8	65	336.833	510.261	847.31	875.667	5593.2	3190.15	9329.53	670.37	149.229	210.199	583.376	1016.73
HGLibB_01486	AKR1C3	16	31.0836	68.2623	41.7876	40.7867	52.695	862.246	1369.74	665.477	728.59	129.07	0	49.3458
HGLibA_34878	P2RY13	82	67.8188	64.8492	101.357	35.7925	59.2819	473.203	300.868	661.807	102.83	0	11.6675	0
HGLibB_17939	FPR1	75	1420.8	1403.64	1935.56	2210.81	24052.4	9619.68	46461.6	656.914	984.412	914.551	2120.79	2850.75
HGLibB_40761	RELA	82	61.0369	55.4631	35.5639	41.6191	7.52786	66.693	1.31959	656.914	52.6692	70.0664	63.7226	87.3833
HGLibB_43630	SEZ6L	65	316.488	400.188	356.528	471.129	1943.13	2574.03	13405.8	650.797	307.237	116.163	185.783	640.468
HGLibB_25326	KPNA3	82	7.91219	75.0885	0.889097	83.2383	54.577	511.313	3.95878	649.574	520.422	64.5349	91.5451	2.05608
HGLibB_53551	VEGFC	82	112.466	52.05	94.2443	134.014	35.7573	533.544	380.043	648.35	97.8142	0	142.703	138.785
HGLibA_48167	TACO1	82	57.0808	25.5984	50.6785	78.244	31.0524	193.727	3.95878	648.35	164.278	57.1595	0	129.533
HGLibB_29842	MROH9	4	3.95609	10.2393	0	0	35.7573	61.9293	736.334	647.127	94.0521	1.84385	0	80.187
HGLibB_02529	APOL2	20	714.358	1163.87	1052.69	1532.42	16503.9	5764.18	12441.1	641.011	522.93	529.186	1679.22	2308.97
HGLibB_23144	IL5	57	297.837	354.964	227.609	275.519	0	90.512	0	637.341	255.822	62.691	260.275	269.346
HGLibA_14578	EFHD2	16	112.466	144.204	146.701	109.875	43.2852	587.534	1169.16	628.778	131.673	0	99.6226	147.009
HGLibA_15117	ENDOG	82	5.65156	44.3705	19.5601	45.781	48.9311	628.82	14.5155	628.778	302.221	130.914	105.905	1.02804
HGLibA_44963	SLC35B2	16	0	26.4516	0	10.821	35.7573	495.434	889.407	625.108	81.5118	106.943	0.897501	1.02804
HGLibB_01544	ALDH1A3	64	50.2989	58.0229	48.0112	166.477	31.9934	860.658	2653.7	616.545	166.786	14.7508	84.3651	151.122
HGLibA_64784	NonTargetingControlGuideForHuman_0401	81	12.9986	57.1697	18.671	84.903	302.996	622.468	621.529	616.545	324.793	1.84385	96.0326	0
HGLibB_39719	R3HCC1L	3	479.253	610.094	594.806	899.806	9545.32	2027.79	2829.21	611.651	489.071	223.106	478.368	1183.27
HGLibB_10259	CNGA3	16	81.3825	54.6098	12.4474	54.1049	181.61	557.363	1921.33	610.428	70.2256	0	101.418	19.5327
HGLibA_23161	IL3RA_X	82	30.5184	16.2123	14.2256	19.1448	35.7573	39.6982	1.31959	610.428	610.712	1.84385	0	0
HGLibA_46160	SOGA3	43	938.725	849.866	938.887	705.86	0.940982	123.859	0	606.758	82.7659	0	647.996	591.122
HGLibB_54297	WNT3	81	17.5198	54.6098	19.5601	94.0592	376.393	911.472	715.22	605.535	283.41	11.0631	1.795	127.477
HGLibB_24893	KIF2B	3	873.167	807.202	1610.15	1549.06	8874.4	2135.77	2550.78	604.312	830.167	831.578	1540.11	2070.47
HGLibA_55490	ZNF142	28	357.179	262.81	360.973	223.911	26.3475	246.129	592.498	601.865	169.294	53.4717	280.918	424.58
HGLibB_55793	ZNF354A	82	12.4334	4.26639	24.0056	43.2839	12.2328	198.491	2.63919	601.865	121.641	23.9701	0	0
HGLibA_48436	TASP1	4	9.60766	39.2508	0	19.9772	29.1705	90.512	918.438	595.748	25.0806	0	0	0
HGLibA_10149	CLTC	82	15.2592	11.9459	13.3365	54.9373	463.904	227.074	314.064	594.525	210.677	0	0	88.4113
HGLibA_03498	ATG4D	82	0	14.5057	0.889097	7.49144	41.4032	344.581	286.352	592.079	132.927	0	0	0
HGLibA_49776	TMCC2	33	1969	1747.51	1976.46	1488.3	0	92.0999	9.23716	587.185	218.201	269.203	771.851	890.281
HGLibB_50768	TNFSF9	4	10.1728	35.8377	0	39.9544	33.8754	285.827	645.282	585.962	124.149	0	0	0
HGLibB_25119	KLHL21	80	549.897	694.569	650.819	973.055	7057.37	1481.54	27.7115	584.739	347.366	283.953	954.043	1327.2
HGLibA_23193	IL7R	16	1.13031	12.7992	24.0056	29.9658	28.2295	341.405	1373.7	582.292	0	0	44.875	0
HGLibA_26571	LIN54	43	1119.57	1032.47	1242.96	1009.68	0	314.41	1.31959	581.069	82.7659	103.256	497.215	686.73
HGLibA_34868	P2RY1	64	5.08641	61.4361	8.00187	36.6248	293.586	1108.37	3808.35	581.069	242.027	0	0	5.14019
HGLibA_06244	C3orf43	82	6.78188	10.2393	0	1.66477	36.6983	171.496	374.765	578.622	386.241	71.9103	0	0
HGLibB_44338	SLC13A3	81	13.5638	7.67951	23.1165	49.943	59.2819	1303.69	1228.54	576.176	140.451	0	38.5925	82.2431
HGLibB_03215	ASB14	16	16.3895	103.247	40.0094	141.505	505.307	820.96	1772.22	573.729	412.575	241.545	46.67	104.86
HGLibB_28240	MAPK7	24	58.2111	81.0615	15.1147	90.7297	241.832	916.235	4959.04	568.836	86.5279	0	41.285	11.3084
HGLibA_47539	STOML3	4	13.5638	17.9189	0	6.65906	41.4032	314.41	735.014	567.612	0	0	0	0
HGLibA_61401	hsa-mir-499a	18	8.47735	19.6254	17.7819	35.7925	38.5803	457.324	521.24	562.719	77.7497	0	0	0
HGLibB_00493	ACOT9	16	12.9986	81.9148	35.5639	70.7525	438.498	447.796	1819.72	560.273	535.47	138.289	62.8251	0
HGLibB_20893	HBEGF	36	4.52125	4.26639	0	33.2953	639.868	330.289	271.836	559.049	294.697	0	19.745	34.9533
HGLibA_13910	DPY19L3	82	0	21.332	0	23.3067	24.4655	15.8793	95.0108	559.049	269.616	3.68771	0	0
HGLibA_03367	ASRGL1	16	8.47735	17.0656	42.6767	44.1163	18.8196	193.727	1898.9	555.379	92.7981	49.784	0.897501	106.916
HGLibB_27859	MAGEA11	57	250.929	215.88	328.966	198.939	81.8655	201.667	2.63919	552.933	332.317	169.634	382.335	171.682
HGLibA_30418	MTMR12	4	7.34703	12.7992	0.889097	25.8039	20.7016	139.738	676.952	552.933	426.37	90.3488	0	0
HGLibB_50385	TMEM55A	81	8.47735	20.4787	8.00187	45.781	6.58688	766.97	192.661	552.933	0	0	0	0
HGLibB_20080	GPR89A	16	83.078	61.4361	168.039	105.713	40.4622	774.91	2131.15	551.71	51.4152	1.84385	72.6976	0
HGLibB_48888	TECR	64	12.9986	16.2123	1.77819	22.4743	12.2328	1049.62	3141.95	543.146	171.802	1.84385	0	0
HGLibB_42716	SAT1	80	420.476	399.334	464.998	591.824	5994.06	716.156	209.816	540.7	139.197	317.143	585.171	1203.83
HGLibA_17850	FOXD4L4	20	494.512	512.82	904.212	888.985	12574.3	2766.17	8368.87	539.477	386.241	317.143	751.208	1925.52
HGLibA_43209	SEC16A	4	28.2578	26.4516	5.33458	129.852	65.8688	185.788	669.034	539.477	616.982	503.372	327.588	208.692
HGLibA_35516	PCDHGA1	33	1604.48	1407.06	1898.22	1193.64	0	209.607	1.31959	537.03	204.407	265.515	478.368	1200.75
HGLibA_05097	C10orf82	43	977.721	804.642	1011.79	765.792	0	120.683	0	535.807	27.5886	68.2226	812.238	218.972
HGLibB_41728	RORC	65	396.175	454.798	372.532	718.346	4804.66	3995.23	11187.5	534.583	448.942	508.903	662.356	578.786
HGLibB_08449	CD81	59	452.125	510.261	484.558	476.123	1715.41	573.243	11.8764	534.583	433.894	106.943	343.743	475.982
HGLibA_60718	hsa-mir-4653	43	867.515	752.592	1131.82	767.457	0.940982	265.184	0	533.36	110.354	326.362	244.12	1010.56
HGLibB_01808	AMN1	2	10.1728	55.4631	11.5583	29.9658	34.8163	17.4672	0	530.913	36.3668	68.2226	0	0
HGLibB_01367	AJAP1	43	1080.58	771.364	1302.53	931.436	0.940982	185.788	1.31959	529.69	384.987	71.9103	375.155	818.318
HGLibB_53153	USP17L11	20	569.112	492.342	1045.58	1014.67	11899.7	3793.56	7008.37	529.69	431.386	453.588	691.973	2557.76
HGLibB_23539	IRF1	82	9.60766	104.953	91.577	23.3067	86.5704	150.853	397.198	529.69	173.056	47.9402	44.875	0
HGLibB_20998	HDAC9	76	692.317	661.291	936.219	1137.87	11876.1	5149.66	29149.8	523.574	427.624	267.359	913.656	1944.02
HGLibA_29742	MPND	43	1466.02	1395.11	1146.05	1041.31	0	230.25	0	521.127	1.25403	116.163	1234.06	687.758
HGLibA_35424	PCDHA1	29	844.344	601.561	747.731	632.611	4.70491	131.798	727.097	521.127	209.423	97.7242	389.515	626.075
HGLibA_55110	ZDHHC24	81	53.6899	10.2393	40.0094	53.2725	221.131	878.125	1169.16	519.904	80.2578	0	0	76.0748
HGLibA_36846	PKNOX1	43	1027.45	946.286	1059.8	835.712	1.88196	331.877	0	518.68	0	219.419	367.078	927.291
HGLibB_01256	AGTPBP1	59	34.4745	64.8492	39.1203	124.025	1975.12	171.496	11.8764	517.457	574.345	60.8472	49.3625	175.795
HGLibA_44304	SLA2	4	166.156	127.139	139.588	149.829	12.2328	428.741	676.952	512.564	101.576	0	162.448	394.767
HGLibB_54442	XIAP	3	866.95	903.622	1210.95	1336.81	15802.9	2481.93	415.672	510.117	697.24	578.97	1460.23	2072.53
HGLibA_30601	MVP	29	672.536	736.379	563.688	416.191	0.940982	266.772	1.31959	508.894	62.7014	49.784	402.08	551.029
HGLibA_49126	TFAP2C	33	1645.74	1294.42	1310.53	1291.86	0.940982	355.696	1.31959	506.447	265.854	547.624	858.908	778.225
HGLibA_28127	MAP1LC3B2	43	1444.54	1251.76	1385.21	1254.4	0	276.3	2.63919	506.447	353.636	241.545	760.183	866.636
HGLibB_56267	ZNF589	65	520.509	627.16	668.601	822.394	4005.76	4546.24	7181.23	506.447	580.615	582.658	685.691	874.861
HGLibB_07902	CCDC88B	8	272.405	220.999	232.943	188.118	242.773	98.4516	5.27838	506.447	313.507	84.8172	234.248	99.7197
HGLibA_65150	NonTargetingControlGuideForHuman_0767	20	744.876	702.248	979.785	998.859	8220.42	3868.2	8298.93	504.001	945.537	368.771	1117.39	1179.16
HGLibB_35703	PDCL2	3	366.786	525.62	475.667	488.609	6584.05	2532.75	3485.05	502.777	413.829	407.492	599.531	925.234
HGLibB_12340	DAZ1	43	1097.53	978.711	1388.77	863.181	1550.74	1249.7	5.27838	499.108	451.45	514.435	927.118	738.131
HGLibB_53780	VSIG2	81	5.08641	58.8762	32.8966	62.4287	81.8655	784.437	794.396	499.108	428.878	71.9103	35.0025	144.953
HGLibA_24824	KIAA1841	33	1854.84	1417.3	1531.03	1506.61	3.76393	755.855	2.63919	497.884	558.043	481.246	857.113	1675.7
HGLibA_09989	CLEC4E	82	107.945	77.6484	181.376	74.0821	31.9934	315.998	171.547	497.884	328.555	0	59.2351	83.2711
HGLibB_29526	MNDA	23	209.673	121.166	189.378	209.76	20.7016	342.993	0	496.661	205.661	55.3156	105.008	176.823
HGLibB_30779	MYO1A	77	625.628	401.041	621.479	349.601	15.0557	401.746	71.2581	495.438	328.555	90.3488	168.73	198.411
HGLibB_35218	PASD1	82	8.47735	39.2508	29.3402	62.4287	169.377	123.859	386.641	495.438	141.705	3.68771	50.26	0
HGLibA_13468	DNAH1	29	583.807	725.287	678.381	551.87	0.940982	15.8793	0	489.321	67.7175	283.953	396.695	649.72
HGLibB_04625	BMPER	43	912.728	644.225	1131.82	1030.49	1.88196	373.163	2.63919	488.098	63.9554	173.322	544.783	720.655
HGLibB_10414	CNTNAP3	28	438.561	517.94	425.878	296.328	22.5836	41.2862	180.784	486.874	174.31	99.5681	263.865	527.384
HGLibB_39807	RAB27B	82	7.91219	0	12.4474	8.32383	28.2295	77.8086	5.27838	485.651	185.596	1.84385	0	0
HGLibA_56604	ZNF709	16	103.424	101.54	128.03	55.7696	21.6426	603.413	1375.02	483.205	618.236	5.53156	22.4375	0
HGLibB_53587	VILL	80	684.404	668.97	1133.6	834.047	7243.68	1001.98	25.0723	481.981	627.014	614.003	1410.87	1593.46
HGLibB_47811	SUV420H2	82	66.1233	40.1041	96.9116	99.8859	14.1147	187.376	1.31959	480.758	62.7014	29.5017	92.4426	1.02804
HGLibA_47042	SRRD	43	1262.56	976.151	1108.7	1057.13	2.82295	181.024	0	477.088	165.532	425.93	643.508	734.019
HGLibB_54680	YWHAH	81	16.9547	8.53279	1.77819	31.6305	366.042	625.644	526.518	475.865	50.1611	0	0	46.2617
HGLibB_33801	OR2M7	49	17.5198	35.8377	24.0056	44.1163	210.78	857.482	1.31959	474.641	6.27014	25.8139	0	114.112
HGLibA_07898	CCDC85C	43	1119.57	797.816	1047.36	788.266	0	384.279	1.31959	473.418	53.9232	123.538	428.108	262.15
HGLibB_14989	EMC3	3	428.954	486.369	583.248	796.59	7431.88	1659.39	5910.46	470.972	494.087	339.269	761.081	1105.14
HGLibB_42536	S100Z	3	805.348	866.931	1245.63	1041.31	6645.22	2934.49	5869.56	470.972	886.598	569.751	974.686	878.973
HGLibB_00541	ACSBG1	64	254.886	249.157	235.611	239.726	329.344	544.66	2499.31	470.972	114.117	121.694	17.0525	184.019
HGLibA_01168	AGBL2	18	23.1714	31.5713	0	6.65906	48.9311	347.757	368.167	469.748	32.6047	0	0	1.02804
HGLibA_50302	TMEM246	29	878.818	765.391	840.197	782.44	0	42.8741	0	469.748	77.7497	66.3787	492.728	703.178
HGLibB_24724	KIAA1432	4	8.47735	57.1697	16.0037	31.6305	57.3999	443.032	757.447	468.525	279.648	0	0	0
HGLibB_07732	CCDC25	29	782.176	885.703	900.655	827.388	441.321	50.8137	2.63919	466.078	58.9393	66.3787	468.495	450.281
HGLibB_31354	NDFIP2	18	53.6899	33.2779	40.0094	48.2782	161.849	254.069	488.25	466.078	436.402	1.84385	0	38.0374
HGLibA_64787	NonTargetingControlGuideForHuman_0404	29	615.455	447.118	497.894	556.032	911.812	50.8137	6.59797	463.632	1.25403	79.2857	437.98	767.945
HGLibA_10075	CLN3	43	946.637	906.182	904.212	824.059	0.940982	538.308	1.31959	462.408	234.503	88.505	775.441	430.748
HGLibA_03011	ARMC12	16	3.95609	24.7451	0	0.832383	38.5803	357.284	1491.14	462.408	456.466	36.8771	0	30.8411
HGLibB_52727	UBXN6	2	0.565156	24.7451	30.2293	22.4743	37.6393	50.8137	3.95878	461.185	0	103.256	0	0
HGLibA_22355	HTR1A	77	763.526	680.916	946.888	713.352	0	52.4017	0	459.962	260.838	23.9701	158.858	118.224
HGLibB_45832	SNAP91	4	31.0836	21.332	25.7838	36.6248	614.461	265.184	568.745	459.962	46.399	0	28.72	1.02804
HGLibA_03796	ATP9B	33	1903.45	1450.57	1881.33	1569.87	1.88196	157.205	3.95878	457.515	142.959	501.528	802.366	1084.58
HGLibB_05169	C11orf68	24	42.9519	70.8221	84.4642	168.974	1039.79	1954.74	5076.48	456.292	35.1128	195.448	68.2101	214.86
HGLibA_05055	C10orf131	82	5.65156	3.41311	15.1147	5.82668	21.6426	112.743	160.991	456.292	302.221	0	0	0
HGLibA_33078	NUP98	16	16.3895	37.5443	0	14.1505	15.0557	322.35	1650.81	453.845	71.4796	0	0	0
HGLibA_56699	ZNF768	43	1151.22	910.448	920.216	884.823	0.940982	141.326	2.63919	452.622	277.14	263.671	678.511	1079.44
HGLibB_48472	TBC1D3	29	770.308	634.839	667.712	487.776	0	258.833	2.63919	452.622	0	53.4717	584.273	380.374
HGLibB_35546	PCGF1	64	52.5595	89.5943	27.562	106.545	797.953	703.453	2772.47	450.175	156.754	236.013	159.755	128.505
HGLibB_50920	TOMM70A	16	153.157	214.173	115.583	65.7582	17.8787	258.833	1310.36	450.175	200.645	0	0	55.5141
HGLibB_50953	TOR1A	64	47.4731	12.7992	25.7838	81.5735	1069.9	1932.51	3409.83	448.952	0	1.84385	49.3625	114.112
HGLibB_20375	GSDMA	81	70.0794	56.3164	174.263	103.215	213.603	590.71	740.293	446.506	0	62.691	43.9775	55.5141
HGLibB_25613	KRTAP13-3	4	7.34703	30.718	0	19.9772	44.2262	476.379	632.086	445.282	0	12.907	0	0
HGLibB_43547	SERPINI2	27	402.956	369.47	591.25	757.468	2326.11	3480.74	5786.42	444.059	150.483	438.837	717.103	448.225
HGLibB_26152	LCNL1	20	956.245	982.124	1153.16	1882.02	20043.9	3865.02	12720.9	444.059	698.494	910.864	1243.04	3170.47
HGLibB_46074	SOCS3	3	738.659	686.889	767.291	1203.63	12230.9	4292.17	1441	444.059	601.934	477.558	1387.54	1840.19
HGLibA_13056	DGCR8	28	465.124	544.392	434.768	428.677	0.940982	28.5827	1.31959	440.389	224.471	110.631	114.88	531.496
HGLibA_28201	MAP3K8	16	13.5638	46.9303	15.1147	82.4059	209.839	1359.27	2013.7	439.166	136.689	0	101.418	0
HGLibB_28850	MEOX2	16	238.496	301.207	274.731	179.795	522.245	242.953	1332.79	437.942	425.116	0	40.3875	54.486
HGLibA_23046	IL1R1	4	11.3031	6.82623	0	19.1448	15.9967	82.5723	994.974	437.942	0	0	0	0
HGLibA_08255	CD177	43	1240.52	965.911	1466.12	1120.39	0	627.232	1.31959	436.719	244.535	453.588	824.803	538.692
HGLibA_62432	hsa-mir-583	18	18.085	6.82623	7.11278	4.9943	10.3508	279.476	481.652	436.719	165.532	3.68771	88.8526	41.1215
HGLibA_63095	hsa-mir-6735	29	674.797	846.452	790.407	626.784	0	134.974	3.95878	435.496	0	121.694	633.636	551.029
HGLibA_43055	SCRN3	4	139.028	90.4475	130.697	190.616	12.2328	244.541	702.024	434.272	47.6531	141.977	104.11	302.243
HGLibA_44486	SLC18A1	81	27.1275	65.7025	60.4586	54.9373	796.071	855.894	625.488	434.272	189.358	0	50.26	57.5701
HGLibA_63602	hsa-mir-6857	16	170.112	84.4746	114.694	89.8973	579.645	1214.77	1756.38	430.603	80.2578	18.4385	92.4426	154.206
HGLibA_62588	hsa-mir-6082	29	938.725	653.611	662.377	733.329	0	262.008	1.31959	429.379	76.4957	295.017	469.393	332.056
HGLibB_40816	RESP18	16	127.725	176.629	161.816	196.442	24.4655	922.587	1817.08	429.379	124.149	20.2824	35.9	412.243
HGLibA_63837	hsa-mir-7152	64	31.0836	17.0656	3.55639	99.8859	29.1705	511.313	2784.34	426.933	175.564	226.794	119.368	305.327
HGLibA_42749	SARS	2	9.60766	35.8377	0	0	25.4065	198.491	2.63919	425.709	47.6531	1.84385	0	0
HGLibB_47821	SV2B	16	65.5581	56.3164	0	56.602	419.678	373.163	1192.91	424.486	408.813	118.007	41.285	157.29
HGLibA_39312	PTGER1	2	100.033	120.312	118.25	49.1106	281.354	44.462	1.31959	423.263	55.1772	29.5017	73.5951	0
HGLibA_04744	BPY2	64	108.51	95.5672	45.344	95.724	31.9934	932.115	2335.68	422.039	0	60.8472	88.8526	164.486
HGLibA_45363	SLC7A3	65	176.894	206.493	120.028	196.442	645.514	2608.97	8527.22	420.816	125.403	23.9701	114.88	393.739
HGLibA_10372	CNPY4	64	80.8174	6.82623	8.89097	82.4059	43.2852	1402.14	2550.78	418.37	97.8142	116.163	28.72	0
HGLibA_12656	DDX17	28	460.602	425.786	467.665	267.195	20.7016	223.898	833.984	417.146	122.895	25.8139	211.81	392.711
HGLibB_16008	FAM114A1	11	79.687	94.7139	110.248	120.695	542.947	735.211	3.95878	417.146	125.403	27.6578	29.6175	114.112
HGLibA_39533	PTPRR	29	988.458	564.87	629.481	584.333	0	212.783	0	415.923	109.1	145.664	309.638	630.187
HGLibB_44274	SLBP	24	150.332	122.872	261.395	136.511	1435	1213.18	4532.81	415.923	76.4957	123.538	157.063	369.066
HGLibB_10158	CLVS1	18	69.5142	56.3164	0	47.4458	15.0557	22.231	514.642	414.7	28.8426	51.6279	0	0
HGLibB_52481	UBAP1	3	434.605	488.075	575.246	666.738	6493.72	2119.89	5179.41	413.476	324.793	446.212	984.558	1189.44
HGLibA_02672	ARFGEF2	20	441.387	552.925	686.383	839.042	8752.08	2834.45	12414.7	412.253	234.503	337.425	1051.87	1432.06
HGLibA_45149	SLC43A1	49	1.13031	0	23.1165	0	17.8787	500.198	331.218	411.03	0	0	0	0
HGLibB_17686	FMO3	64	90.425	145.911	65.7932	148.164	31.9934	422.389	3056.18	411.03	175.564	0	94.2376	50.3739
HGLibB_35382	PCDHA11	16	14.1289	75.9418	34.6748	29.9658	169.377	306.47	1064.91	408.583	433.894	88.505	179.5	88.4113
HGLibB_03732	ATP6V1B1	81	4.52125	46.077	0.889097	11.6534	63.0458	587.534	498.807	408.583	774.989	3.68771	81.6726	52.43
HGLibB_12695	DDX4	43	1079.45	1048.68	1215.4	734.994	0	42.8741	2.63919	407.36	70.2256	86.6611	371.565	710.374
HGLibA_56883	ZNF865	82	7.34703	6.82623	0.889097	19.1448	31.9934	246.129	290.311	407.36	321.031	1.84385	0	0
HGLibA_38582	PRKG2	29	653.321	671.53	807.3	408.7	0	255.657	0	406.137	36.3668	79.2857	435.288	884.113
HGLibB_44021	SHOX2	4	0	55.4631	0.889097	34.9601	37.6393	512.901	896.005	406.137	1.25403	0	0.897501	0
HGLibB_51163	TRA2B	55	273.536	316.566	309.406	414.527	4199.6	941.642	1499.06	403.69	199.39	274.734	367.078	968.412
HGLibB_04093	BAGE2	18	168.417	176.629	172.485	72.4173	15.0557	460.5	361.569	403.69	48.9071	70.0664	8.07751	66.8225
HGLibA_42897	SCFD2	64	26.5623	11.0926	0	41.6191	33.8754	595.474	2368.67	402.467	43.891	0	0	0
HGLibB_43700	SFT2D2	82	16.9547	45.2238	0	89.0649	23.5246	33.3465	3.95878	401.243	253.314	250.764	0	0
HGLibA_51660	TRMT10A	4	8.47735	8.53279	0.889097	29.9658	278.531	198.491	558.189	401.243	159.262	0	0	230.281
HGLibB_14427	EDDM3A	43	925.726	870.344	1195.84	655.085	0	0	0	400.02	41.3829	64.5349	582.478	718.599
HGLibB_28987	MEX3A	76	512.597	548.658	677.492	760.798	10176.7	4685.98	16229.7	400.02	242.027	269.203	877.756	1671.59
HGLibB_43561	SERTAD4	81	61.602	15.359	0.889097	41.6191	244.655	1302.1	1111.1	400.02	1.25403	0	96.0326	1.02804
HGLibB_30161	MSH6	49	74.6006	60.5828	43.5658	79.0763	103.508	565.303	287.672	400.02	442.672	0	124.753	0
HGLibA_06625	C8orf44-SGK3	82	0	0	0	0	25.4065	69.8689	1.31959	398.797	255.822	0	0	0
HGLibA_39359	PTGS1	82	14.6941	96.4205	30.2293	26.6362	30.1114	125.446	298.228	397.573	619.49	145.664	134.625	171.682
HGLibB_20727	H2AFJ	29	615.455	529.886	535.236	510.251	0	73.0448	0	396.35	121.641	46.0963	474.778	616.823
HGLibB_25266	KLRD1	16	0	41.8107	0	32.4629	36.6983	1117.9	1530.73	396.35	116.625	0	0	0
HGLibB_45809	SMYD5	46	218.15	290.115	457.885	283.842	2315.76	625.644	14.5155	395.127	245.79	156.728	352.718	234.393
HGLibA_65171	NonTargetingControlGuideForHuman_0788	77	703.62	488.075	862.424	371.243	0.940982	161.969	0	395.127	62.7014	53.4717	277.328	365.982
HGLibB_00846	ADAMTSL1	8	128.856	132.258	232.054	122.36	0	17.4672	390.6	395.127	97.8142	0	131.933	155.234
HGLibA_62410	hsa-mir-5787	4	2.26063	39.2508	0	13.3181	411.209	147.677	617.57	395.127	229.487	1.84385	2.6925	58.5982
HGLibB_19787	GPLD1	4	1.69547	37.5443	0	24.9715	29.1705	100.04	872.252	395.127	58.9393	0	0	0
HGLibB_15383	ERAP1	11	475.862	341.311	456.107	285.507	652.101	349.345	1.31959	392.68	322.285	182.541	157.96	212.804
HGLibA_33965	OR4D1	49	23.1714	57.1697	50.6785	42.4515	36.6983	730.448	158.351	392.68	63.9554	106.943	36.7975	117.196
HGLibB_01228	AGPAT5	16	13.5638	11.9459	46.2331	69.9201	127.033	1036.92	2164.14	392.68	369.938	22.1262	0	0
HGLibB_16858	FARS2	55	347.571	552.071	722.836	594.321	3449.64	1267.17	9.23716	391.457	415.083	271.046	1019.56	781.309
HGLibB_46448	SPATA31E1	4	2.82578	33.2779	0.889097	0	47.9901	455.736	624.168	391.457	124.149	20.2824	4.4875	131.589
HGLibB_00780	ADAM8	2	25.432	8.53279	16.0037	7.49144	13.1738	9.52758	2.63919	391.457	37.6208	44.2525	0	16.4486
HGLibA_46774	SPPL2A	29	849.43	730.407	662.377	559.361	0	282.651	2.63919	389.01	126.657	141.977	536.705	577.758
HGLibB_23467	IQCE	8	196.109	244.038	172.485	111.539	0	0	0	389.01	0	42.4086	107.7	356.729
HGLibA_37469	POFUT1	29	946.637	703.102	782.405	690.045	0.940982	290.591	3.95878	387.787	240.773	204.668	672.228	693.926
HGLibA_13061	DGKB	4	27.1275	19.6254	40.0094	29.9658	7.52786	215.958	807.592	387.787	36.3668	23.9701	0	11.3084
HGLibB_25485	KRT7	57	525.595	287.555	537.015	386.226	0	73.0448	1.31959	386.564	117.879	121.694	144.498	310.468
HGLibB_18696	GBF1	20	404.652	447.971	514.787	816.567	10781.8	4762.2	8990.4	386.564	203.153	429.618	562.733	1049.63
HGLibB_07943	CCIN	43	851.691	880.584	1144.27	827.388	266.298	262.008	1.31959	385.34	285.918	110.631	538.5	570.561
HGLibB_25390	KRT14	64	593.414	496.608	439.214	424.515	421.56	728.86	2424.1	384.117	81.5118	160.415	125.65	392.711
HGLibB_49218	TGS1	11	282.013	246.598	267.618	321.3	672.802	906.708	5.27838	384.117	87.782	125.382	342.845	136.729
HGLibB_08002	CCL26	8	192.718	243.184	227.609	165.644	0	250.893	0	384.117	28.8426	0	47.5675	233.365
HGLibA_58502	hsa-mir-3116-1	77	500.729	512.82	574.357	378.734	1.88196	41.2862	568.745	384.117	32.6047	0	421.825	466.729
HGLibB_05298	C12orf77	3	363.961	704.808	670.379	839.042	8927.1	1984.91	2983.6	382.894	253.314	615.847	719.796	1418.69
HGLibB_47688	SULT1C2	76	419.346	598.148	777.96	965.564	8429.32	3480.74	16699.5	382.894	302.221	390.897	550.168	1226.45
HGLibA_47696	SUCLA2	77	716.618	685.183	498.783	493.603	0	227.074	0	381.67	45.145	118.007	429.903	206.636
HGLibA_33312	OGFOD2	43	1091.88	825.12	1046.47	1023	0	296.943	1.31959	381.67	147.975	200.98	709.923	583.926
HGLibA_04968	BTN3A1	16	201.761	184.308	113.804	226.408	22.5836	411.274	844.541	381.67	140.451	90.3488	0	77.1029
HGLibB_25615	KRTAP13-4	94	508.641	694.569	835.751	714.184	2523.71	1627.63	948.789	380.447	415.083	425.93	826.598	738.131
HGLibA_36241	PGK1	29	557.244	578.523	752.176	536.887	0	150.853	0	380.447	62.7014	97.7242	579.785	617.851
HGLibA_15012	EMC3	2	18.085	53.7566	16.0037	22.4743	0	30.1707	0	380.447	149.229	0	0	0
HGLibB_32711	NSFL1C	94	195.544	303.767	203.603	352.93	3533.39	1878.52	2479.52	379.224	169.294	241.545	346.435	408.131
HGLibB_33312	OLFML1	18	11.3031	25.5984	22.2274	39.9544	14.1147	33.3465	512.003	379.224	218.201	0	73.5951	0
HGLibA_22853	IGFN1	29	860.168	622.893	629.481	576.841	24.4655	463.675	7.91757	378.001	215.693	51.6279	442.468	390.655
HGLibB_12275	DAD1	55	383.741	460.77	545.017	575.176	4449.91	884.477	11.8764	376.777	431.386	232.326	562.733	892.337
HGLibB_18956	GGA1	49	75.1658	0.853279	33.7857	36.6248	19.7606	263.596	0	376.777	46.399	18.4385	37.695	1.02804
HGLibA_33292	ODF3L2	77	444.213	500.021	627.703	540.216	0	0	0	375.554	136.689	164.103	478.368	579.814
HGLibB_45551	SMARCA2	55	450.43	401.041	861.535	754.139	5617.66	871.773	17.1547	375.554	371.192	162.259	721.591	729.907
HGLibB_47353	STBD1	55	248.669	544.392	637.483	802.417	3508.92	643.112	13.1959	375.554	346.112	248.92	412.85	924.206
HGLibB_23017	IL1R2	80	220.411	181.748	492.56	469.464	7024.43	957.522	2963.81	374.331	55.1772	223.106	418.235	990.001
HGLibB_44795	SLC29A4	65	336.833	476.129	448.994	706.693	4496.95	4325.52	8021.82	373.107	326.047	436.993	330.28	824.487
HGLibA_24064	KAT6B	29	874.862	725.287	1043.8	509.418	1.88196	187.376	2.63919	371.884	145.467	20.2824	317.715	444.113
HGLibB_40743	REG1A	4	5.08641	8.53279	0	3.32953	13.1738	279.476	537.075	371.884	154.245	0	0	0
HGLibB_25064	KLHDC3	18	39.5609	115.193	58.6804	70.7525	202.311	195.315	303.507	371.884	0	44.2525	0	79.1589
HGLibA_50792	TNFRSF9	43	1479.01	1150.22	1449.23	1191.14	1.88196	152.441	0	370.661	208.169	88.505	602.223	619.907
HGLibB_17981	FRK	2	49.7338	51.1967	40.0094	24.1391	39.5213	34.9345	2.63919	370.661	210.677	40.5648	0	166.542
HGLibB_25306	KNG1	77	532.942	448.825	657.043	404.538	0	187.376	0	369.437	1.25403	57.1595	386.823	320.748
HGLibB_01100	AFAP1L2	20	709.271	735.526	1105.15	1317.66	9821.97	2850.33	14761	369.437	579.361	586.345	1033.02	1190.47
HGLibB_02580	AQP10	59	357.179	291.821	728.171	338.78	1897.02	447.796	14.5155	369.437	218.201	189.917	542.09	577.758
HGLibB_32224	NOL4	81	21.4759	16.2123	0	6.65906	19.7606	652.639	490.889	369.437	119.133	53.4717	29.6175	0
HGLibB_24066	KBTBD13	3	419.911	430.052	701.498	1142.86	11002.9	4174.67	6111.04	369.437	420.099	295.017	556.45	1728.13
HGLibB_03843	ATXN3L	20	501.294	378.856	581.47	859.019	10056.3	2909.09	13102.3	369.437	268.362	234.169	440.673	1495.8
HGLibB_55447	ZNF160	8	111.336	98.127	169.818	161.482	15.0557	201.667	0	369.437	0	0	165.14	273.458
HGLibB_41469	RNF14	80	365.091	490.635	721.058	720.843	7524.09	1948.39	391.92	365.768	234.503	206.512	541.193	1169.91
HGLibB_34137	OR52K1	49	22.0411	54.6098	0.889097	27.4686	15.9967	1148.07	65.9797	364.544	0	0	106.803	120.28
HGLibA_61297	hsa-mir-4798	2	81.3825	82.768	85.3533	42.4515	20.7016	92.0999	0	364.544	0	31.3455	0	0
HGLibB_14772	EIF3K	4	42.9519	64.8492	92.4661	66.5906	27.2885	130.21	674.313	364.544	70.2256	60.8472	0	0
HGLibA_56691	ZNF765	51	292.751	255.984	585.026	207.263	0	0	0	363.321	115.371	59.0033	48.465	275.514
HGLibA_01513	AKT3	43	1121.27	759.418	1051.8	694.207	0.940982	142.914	1.31959	362.098	26.3346	162.259	455.033	577.758
HGLibB_24923	KIF6	29	762.396	621.187	870.426	585.165	0.940982	106.391	1.31959	360.874	0	106.943	481.06	633.272
HGLibB_30796	MYO1G	57	336.268	327.659	277.398	247.218	270.062	258.833	1.31959	360.874	185.596	77.4418	159.755	165.514
HGLibB_25283	KMO	55	438.561	470.157	657.043	697.537	4177.96	1581.58	534.436	360.874	423.862	512.591	712.616	958.132
HGLibB_04742	BPY2	77	480.383	415.547	599.251	385.393	0	290.591	0	359.651	50.1611	53.4717	359.898	429.72
HGLibA_45280	SLC5A7	43	1280.64	929.22	1271.41	927.274	2.82295	365.224	2.63919	359.651	85.2739	149.352	898.398	812.15
HGLibB_07985	CCL20	46	227.193	418.96	440.992	650.923	3064.78	636.76	9.23716	359.651	288.426	195.448	823.906	598.318
HGLibB_16362	FAM196B	57	402.956	439.439	414.319	291.334	5.64589	317.586	3.95878	359.651	104.084	1.84385	270.148	268.318
HGLibB_56375	ZNF641	36	35.0397	27.3049	30.2293	101.551	879.818	770.146	5.27838	359.651	129.165	97.7242	0	211.776
HGLibB_26757	LOC100130705	11	35.6049	67.409	69.3496	84.903	382.98	730.448	34.3095	358.428	0	0	0	111.028
HGLibA_57536	hsa-mir-1273c	49	23.7366	9.38607	24.0056	12.4857	23.5246	298.531	1.31959	358.428	0	0	21.54	0
HGLibA_35398	PCDH12	29	1020.11	895.089	633.926	585.165	1.88196	377.927	0	357.204	66.4635	108.787	791.596	813.178
HGLibB_29366	MLLT1	46	181.415	375.443	352.082	278.848	3120.3	595.474	13.1959	355.981	99.0682	151.196	326.69	353.645
HGLibA_36611	PIH1D2	43	1046.1	762.831	1020.68	979.714	0.940982	308.058	1.31959	355.981	161.77	269.203	600.428	669.253
HGLibA_17238	FCRL5	54	9.60766	54.6098	40.0094	4.9943	260.652	28.5827	2.63919	355.981	0	0	18.8475	133.645
HGLibA_13810	DPAGT1	43	1048.93	950.552	997.567	640.935	0.940982	0	0	355.981	141.705	81.1295	461.315	984.861
HGLibA_25128	KLHL12	57	434.04	470.157	595.695	458.643	0	266.772	2.63919	353.534	1.25403	191.761	392.208	159.346
HGLibA_55285	ZFYVE26	8	184.241	104.1	266.729	188.951	24.4655	69.8689	223.011	353.534	0	20.2824	63.7226	0
HGLibA_13749	DOCK5	93	0	0	0	42.4515	0	23.8189	0	353.534	140.451	0	0.897501	0
HGLibA_25497	KRT38	29	857.907	639.106	753.065	700.866	0.940982	203.255	2.63919	352.311	48.9071	302.392	442.468	415.327
HGLibA_45405	SLC9A3	77	565.156	407.014	430.323	560.194	0	69.8689	1.31959	352.311	168.04	147.508	341.05	515.047
HGLibB_53567	VGF	2	16.3895	21.332	23.1165	25.8039	14.1147	12.7034	1.31959	352.311	1.25403	46.0963	0	0
HGLibA_32860	NTN4	29	740.355	662.998	874.872	532.725	0	222.31	0	351.088	96.5602	59.0033	245.915	882.057
HGLibA_64932	NonTargetingControlGuideForHuman_0549	43	1264.25	1021.37	996.678	799.92	0.940982	76.2206	1.31959	351.088	85.2739	188.073	272.84	652.804
HGLibA_10572	COL4A3	43	1102.62	934.34	970.005	829.885	0	319.174	3.95878	351.088	43.891	132.757	595.043	747.384
HGLibB_07305	CASP3	20	278.622	334.485	400.094	618.46	10429.8	1722.9	9668.67	349.865	149.229	250.764	266.558	1329.25
HGLibA_65034	NonTargetingControlGuideForHuman_0651	16	183.111	116.899	104.024	162.315	22.5836	1246.52	2131.15	349.865	362.414	77.4418	115.778	332.056
HGLibA_63761	hsa-mir-6894	29	722.835	618.627	1037.58	829.885	0.940982	246.129	1.31959	348.641	2.50806	158.571	143.6	673.365
HGLibB_38375	PREB	46	228.888	308.887	240.056	315.473	2060.75	878.125	459.219	348.641	107.846	62.691	373.36	299.159
HGLibA_24746	KIAA1377	16	6.78188	8.53279	0	0	34.8163	174.672	1505.66	348.641	333.571	1.84385	0	0
HGLibB_39389	PTPN13	27	480.383	557.191	857.979	801.584	5339.13	2604.2	2914.98	347.418	168.04	409.335	788.006	862.524
HGLibB_26031	LATS2	49	102.293	37.5443	135.143	134.846	22.5836	538.308	192.661	347.418	56.4313	0	31.4125	0
HGLibA_14442	EDC3	57	417.085	389.948	222.274	290.502	0	187.376	0	346.195	21.3185	171.478	439.775	163.458
HGLibB_16185	FAM160A2	65	243.017	355.817	304.071	690.878	594.701	2697.89	8965.33	346.195	314.761	354.02	586.068	472.898
HGLibA_07628	CCDC146	29	842.648	847.306	942.443	768.289	0	123.859	0	346.195	125.403	0	634.533	528.412
HGLibB_02225	ANXA13	93	12.9986	0.853279	24.0056	40.7867	0	55.5775	0	344.971	40.1289	57.1595	0	0
HGLibA_51602	TRIM72	64	22.6063	46.9303	61.3477	35.7925	18.8196	350.932	2992.84	344.971	67.7175	158.571	65.5176	0
HGLibA_29480	MMP10	43	1224.69	940.313	1248.29	957.24	0	190.552	1.31959	343.748	142.959	57.1595	652.483	486.262
HGLibB_51943	TSSK1B	49	123.204	98.9803	151.147	44.1163	7.52786	465.263	2.63919	343.748	0	0	0	34.9533
HGLibA_48364	TAS2R1	93	6.78188	17.0656	0	22.4743	44.2262	193.727	2.63919	343.748	33.8588	22.1262	0	0
HGLibB_33581	OR13J1	93	11.3031	25.5984	0	25.8039	8.46884	93.6879	2.63919	343.748	52.6692	0	0	0
HGLibA_32125	NLRP5	57	609.804	436.879	476.556	511.083	0	95.2758	0	342.525	67.7175	62.691	201.938	72.9907
HGLibA_21589	HKDC1	43	1307.21	810.615	1082.03	858.186	0	127.034	2.63919	342.525	1.25403	175.166	782.621	860.468
HGLibA_56641	ZNF729	18	190.458	194.548	159.148	125.69	3.76393	247.717	482.972	341.301	289.681	53.4717	253.993	77.1029
HGLibB_25059	KLHDC10	94	159.939	224.412	247.169	297.161	1292.91	913.06	1063.59	341.301	0	304.236	321.305	274.486
HGLibB_48152	TAF15	4	67.8188	56.3164	53.3458	97.3888	6.58688	74.6327	893.366	341.301	65.2095	81.1295	0	90.4674
HGLibA_31082	NAIP	11	38.9958	65.7025	16.0037	87.4002	349.104	341.405	312.744	341.301	184.342	49.784	332.075	106.916
HGLibB_00151	ABCB8	80	472.471	406.161	384.979	407.867	7706.64	2323.14	518.601	340.078	309.745	226.794	691.076	1292.24
HGLibB_08823	CDKN2A	94	335.703	528.179	461.441	521.072	2277.18	1481.54	1248.34	338.855	272.124	42.4086	690.178	174.767
HGLibA_35169	PAQR7	64	20.9108	23.8918	48.0112	58.2668	527.891	1105.2	2565.29	338.855	0	0	0.897501	2.05608
HGLibA_61327	hsa-mir-484	29	830.78	634.839	930.885	855.689	2.82295	490.67	757.447	337.632	107.846	269.203	535.808	381.402
HGLibB_49515	TJP2	93	0	7.67951	0	6.65906	5.64589	119.095	0	337.632	80.2578	0	0	0
HGLibB_41265	RIPK1	2	87.5992	46.9303	175.152	56.602	32.9344	22.231	2.63919	337.632	60.1934	0	104.11	0
HGLibB_10123	CLSTN1	49	29.3881	54.6098	61.3477	64.0935	50.813	538.308	3.95878	336.408	181.834	125.382	88.8526	1.02804
HGLibB_06231	C3orf36	16	10.738	21.332	22.2274	41.6191	135.501	441.444	2273.66	335.185	43.891	0	0	0
HGLibB_51669	TRPC4	80	553.853	553.778	867.759	1079.6	9307.26	1267.17	43.5466	333.962	248.298	809.452	1007.89	965.328
HGLibA_60970	hsa-mir-4717	51	308.575	245.744	344.97	268.86	0	0	0	333.962	0	36.8771	142.703	5.14019
HGLibA_59293	hsa-mir-3685	29	814.955	697.129	911.325	516.077	0	109.567	2.63919	333.962	0	73.7541	382.335	561.309
HGLibB_44273	SLBP	8	126.03	132.258	178.709	150.661	168.436	130.21	168.908	333.962	0	0	37.695	357.757
HGLibB_23737	ITGB1	59	194.414	330.219	355.639	327.959	1460.4	719.332	9.23716	332.738	257.076	414.867	501.703	221.028
HGLibA_49267	TGM6	2	72.34	29.0115	64.015	41.6191	172.2	107.979	0	332.738	0	0	97.8276	95.6076
HGLibB_42566	SAAL1	59	209.108	329.366	182.265	446.989	1125.41	463.675	460.539	332.738	168.04	195.448	170.525	35.9813
HGLibB_44710	SLC25A5	4	31.6488	37.5443	9.78007	40.7867	9.40982	184.2	769.324	332.738	50.1611	0	43.9775	0
HGLibA_03961	B3GALT4	8	178.024	83.6213	194.712	161.482	0	0	0	331.515	0	36.8771	131.933	115.14
HGLibA_61817	hsa-mir-542	77	593.979	495.755	686.383	408.7	0	136.562	1.31959	329.068	90.29	123.538	353.615	325.888
HGLibB_15268	EPHA2	46	371.873	558.044	951.334	621.79	2691.21	1063.91	164.949	329.068	781.26	206.512	607.608	926.263
HGLibB_06964	CADM2	18	2.26063	54.6098	6.22368	36.6248	15.9967	85.7482	452.621	329.068	226.979	0	0	0
HGLibB_34888	PABPC3	16	128.856	211.613	171.596	191.448	38.5803	309.646	1488.5	329.068	210.677	94.0365	141.805	242.617
HGLibB_21421	HIST1H2BN	81	79.1219	104.1	112.026	95.724	15.0557	924.175	885.448	329.068	180.58	81.1295	32.31	76.0748
HGLibA_65302	NonTargetingControlGuideForHuman_0919	43	1288.56	1007.72	1421.67	842.371	0.940982	174.672	1.31959	327.845	208.169	221.262	506.19	624.019
HGLibA_39464	PTPN23	8	148.636	144.204	240.945	200.604	0	0	0	327.845	0	0	166.935	230.281
HGLibA_17737	FNBP1L	28	445.908	462.477	512.12	355.427	1.88196	66.693	0	327.845	53.9232	180.698	78.9801	583.926
HGLibA_56053	ZNF470	77	629.019	662.144	708.61	475.29	0	168.321	2.63919	327.845	411.321	90.3488	401.183	395.795
HGLibA_18116	FTH1	2	41.2564	171.509	94.2443	67.423	21.6426	112.743	3.95878	327.845	38.8749	36.8771	0	0
HGLibB_01462	AKNA	43	1646.87	1045.27	980.674	1079.6	1.88196	206.431	5.27838	326.622	124.149	59.0033	481.06	688.786
HGLibA_56119	ZNF506	77	571.373	529.886	493.449	566.853	2.82295	198.491	1.31959	325.399	30.0967	42.4086	461.315	541.776
HGLibA_54786	ZBED1_X	18	16.9547	20.4787	23.1165	55.7696	1.88196	314.41	467.136	325.399	154.245	0	0	0
HGLibB_26089	LCE2D	46	298.403	405.307	504.118	359.589	2210.37	473.203	554.23	325.399	287.172	129.07	395.798	378.318
HGLibB_32749	NSUN6	77	599.631	729.553	583.248	542.713	0	55.5775	2.63919	324.175	0	35.0332	404.773	440
HGLibA_62802	hsa-mir-641	2	70.6445	52.05	24.8947	38.2896	5.64589	9.52758	0	324.175	0	0	0	104.86
HGLibB_40389	RBBP8	80	492.251	520.5	516.565	555.199	6644.28	1022.63	21.1135	324.175	326.047	208.355	746.721	1018.79
HGLibA_64827	NonTargetingControlGuideForHuman_0444	77	591.719	520.5	572.579	527.731	0.940982	246.129	1.31959	324.175	1.25403	145.664	96.9301	211.776
HGLibB_36491	PIF1	65	133.942	66.5557	92.4661	263.033	1489.57	3390.23	11563.6	324.175	0	62.691	150.78	220
HGLibA_11780	CUL3	77	565.722	598.148	529.013	507.753	0	0	1.31959	324.175	41.3829	130.914	240.53	337.197
HGLibB_14220	DYNC1LI1	59	269.58	178.335	299.626	269.692	1022.85	454.148	9.23716	324.175	342.35	285.797	220.785	478.038
HGLibB_16347	FAM194A	16	8.47735	23.8918	29.3402	37.4572	18.8196	339.817	2337	324.175	0	0	0	0
HGLibB_05485	C16orf86	3	527.856	443.705	823.304	1046.3	13835.3	1587.93	1872.5	322.952	517.914	278.422	486.445	1257.29
HGLibB_33860	OR2W3	54	3.95609	24.7451	11.5583	69.0878	399.917	166.733	9.23716	322.952	94.0521	195.448	0	142.897
HGLibB_17553	FKBP4	29	735.268	554.631	799.298	459.475	0	36.5224	0	321.729	235.757	79.2857	526.833	560.281
HGLibA_27719	LYPD3	49	25.9972	5.97295	0	7.49144	1.88196	304.882	241.486	321.729	0	0	0	0
HGLibB_43926	SH3TC1	18	126.595	127.139	197.38	172.303	14.1147	292.179	397.198	321.729	147.975	1.84385	98.7251	158.318
HGLibB_54195	WFDC2	76	307.445	254.277	219.607	372.907	6045.81	2755.06	21620.2	320.505	114.117	147.508	367.078	654.86
HGLibB_14108	DUSP10	16	330.051	337.045	309.406	286.34	25.4065	500.198	1563.72	320.505	171.802	272.89	337.46	84.2991
HGLibB_21683	HMGCS1	4	11.3031	2.55984	0	37.4572	0.940982	176.26	753.489	320.505	0	0	0	0
HGLibA_30487	MTRNR2L6	29	752.788	763.684	759.289	634.276	0.940982	112.743	0	320.505	137.943	79.2857	297.97	449.253
HGLibB_03401	ATAD2	24	52.5595	57.1697	22.2274	74.9144	43.2852	1633.98	6406.63	320.505	0	0	46.67	33.9253
HGLibB_48143	TAF11	3	422.737	564.87	323.631	869.84	9463.46	1832.47	3345.17	320.505	66.4635	508.903	723.386	1316.92
HGLibA_59171	hsa-mir-3656	82	6.78188	32.4246	1.77819	57.4344	46.1081	246.129	294.27	320.505	219.455	151.196	0	74.0188
HGLibB_02674	ARFIP1	93	0.565156	0	13.3365	11.6534	10.3508	12.7034	0	320.505	0	0	0	0
HGLibB_46701	SPON1	49	6.21672	11.9459	23.1165	19.9772	27.2885	500.198	269.197	320.505	72.7336	68.2226	52.9525	0
HGLibA_04971	BTN3A2	18	36.17	41.8107	25.7838	136.511	186.314	281.064	356.291	320.505	280.902	368.771	142.703	187.103
HGLibB_03632	ATP4B	4	3.95609	29.0115	0	36.6248	14.1147	60.3413	563.467	320.505	559.297	92.1927	120.265	57.5701
HGLibA_47506	STK39	55	348.136	431.759	334.301	407.867	4008.58	1025.8	494.848	319.282	316.015	320.83	349.128	524.3
HGLibB_54754	ZBTB12	49	114.727	122.019	142.256	100.718	17.8787	709.805	6.59797	318.059	67.7175	81.1295	26.0275	98.6917
HGLibB_42393	RUNDC1	3	384.306	431.759	640.15	700.034	6613.22	1592.69	5147.74	318.059	186.85	110.631	297.97	677.477
HGLibB_41353	RNASE3	18	9.0425	36.691	0.889097	9.15621	8.46884	160.381	633.405	318.059	38.8749	0	0	0
HGLibA_59577	hsa-mir-3926-1	77	708.141	590.469	553.908	444.492	0.940982	31.7586	0	316.835	1.25403	0	520.55	177.851
HGLibA_38875	PRRG3	57	326.095	250.864	360.973	224.743	0	131.798	1.31959	316.835	50.1611	1.84385	314.125	136.729
HGLibA_37910	PPIAL4E	43	1115.05	1054.65	1600.37	1055.46	0	1.58793	1.31959	316.835	50.1611	267.359	370.668	1321.03
HGLibB_42743	SBF2	18	92.6856	99.8336	107.581	92.3945	13.1738	289.003	409.074	316.835	262.092	1.84385	50.26	0
HGLibB_12400	DCAF11	77	460.037	363.497	541.46	409.532	34.8163	293.767	814.19	316.835	66.4635	29.5017	322.203	227.196
HGLibB_15876	FA2H	59	68.9491	77.6484	172.485	54.9373	1674.01	269.948	646.601	316.835	89.036	20.2824	78.9801	189.159
HGLibB_54214	WFIKKN1	28	340.224	306.327	378.755	212.258	0	14.2914	0	316.835	0	0	236.043	555.141
HGLibA_55249	ZFPL1	93	0	6.82623	0	0	12.2328	17.4672	0	316.835	0	0	0	0
HGLibB_46623	SPIN4	59	247.538	308.887	297.848	446.989	2026.88	554.187	3.95878	315.612	374.954	252.608	332.075	275.514
HGLibB_56456	ZNF680	82	34.4745	44.3705	38.2312	74.9144	301.114	238.189	5.27838	315.612	332.317	55.3156	168.73	27.757
HGLibB_30648	MYEOV	28	466.254	394.215	587.693	281.345	239.95	107.979	0	315.612	95.3061	33.1894	108.598	495.514
HGLibA_02937	ARL14	61	6.78188	23.0385	0.889097	38.2896	16.9377	111.155	3.95878	315.612	344.858	0	0	31.8692
HGLibA_37001	PLCG1	82	18.6502	23.8918	34.6748	23.3067	22.5836	173.084	241.486	314.389	234.503	0	35.0025	1.02804
HGLibB_09691	CIDEB	18	6.21672	5.97295	0	15.8153	178.787	215.958	451.301	313.166	321.031	1.84385	26.0275	37.0094
HGLibB_44828	SLC2A5	81	157.679	180.895	288.957	258.039	9.40982	512.901	756.128	313.166	53.9232	0	223.478	249.813
HGLibA_64623	NonTargetingControlGuideForHuman_0240	57	365.656	389.095	404.539	273.854	0	36.5224	0	313.166	79.0038	167.791	227.965	326.916
HGLibA_55981	ZNF431	16	9.0425	28.1582	0	29.9658	334.049	311.234	2156.22	313.166	265.854	1.84385	0	119.252
HGLibB_36213	PGM1	27	266.754	269.636	216.94	349.601	2926.45	1221.12	4548.64	313.166	170.548	14.7508	138.215	634.3
HGLibA_44896	SLC30A1	93	19.7805	22.1852	0	4.9943	67.7507	157.205	3.95878	313.166	0	0	17.95	0
HGLibB_05005	BYSL	49	31.0836	200.52	32.8966	26.6362	5.64589	322.35	1.31959	311.942	194.374	38.7209	144.498	0
HGLibB_28197	MAP7D2	80	449.864	543.539	599.251	684.219	7015.02	1217.94	721.818	310.719	297.205	448.056	700.051	729.907
HGLibA_43197	SEC14L3	29	777.655	773.07	761.956	648.426	0	196.903	0	310.719	94.0521	70.0664	332.075	452.337
HGLibA_03624	ATP2B4	4	5.65156	8.53279	0	61.5963	23.5246	408.098	1010.81	310.719	46.399	105.1	34.105	0
HGLibB_36817	PLA1A	4	1.13031	70.8221	1.77819	14.1505	30.1114	462.088	1150.69	310.719	176.818	46.0963	0	0
HGLibB_35471	PCDHGA1	64	362.265	452.238	379.644	358.757	815.832	889.241	2321.17	309.496	150.483	57.1595	516.063	417.384
HGLibA_13998	DSCAM	2	18.085	5.97295	48.9003	52.4401	7.52786	9.52758	1.31959	309.496	0	0	0	0
HGLibA_13393	DMBT1	43	1026.32	873.757	1076.7	670.9	1.88196	276.3	0	308.272	67.7175	92.1927	424.518	1066.08
HGLibA_64082	hsa-mir-8061	28	586.067	360.937	475.667	481.117	0.940982	160.381	1.31959	308.272	61.4474	1.84385	35.9	393.739
HGLibA_10621	COL9A1	2	77.4264	5.97295	77.3514	78.244	3.76393	111.155	0	308.272	67.7175	0	94.2376	0
HGLibA_37323	PMP22	61	7.91219	17.0656	0	14.1505	4.70491	12.7034	1.31959	308.272	412.575	47.9402	136.42	1.02804
HGLibB_39611	PXMP4	4	18.085	0	8.00187	24.1391	9.40982	103.215	1303.76	308.272	237.011	55.3156	62.8251	0
HGLibB_43059	SDCBP2	16	87.0341	63.9959	40.8985	100.718	39.5213	366.812	1732.63	308.272	185.596	0	123.855	1.02804
HGLibA_02001	ANKRD13A	77	603.587	381.416	624.146	529.395	0.940982	53.9896	2.63919	307.049	125.403	47.9402	328.485	304.299
HGLibB_56517	ZNF704	55	142.419	233.798	125.363	350.433	3684.89	1337.04	686.189	305.826	0	79.2857	271.943	554.113
HGLibA_39836	RAB20	29	838.127	701.395	878.428	615.963	0	249.305	5.27838	305.826	244.535	141.977	674.023	383.458
HGLibA_03602	ATP1B4	29	1007.11	749.179	863.313	612.634	0.940982	136.562	1.31959	305.826	249.552	156.728	437.98	990.001
HGLibB_36090	PFDN1	55	288.23	382.269	612.588	661.744	5107.65	1581.58	23.7527	305.826	298.459	453.588	516.063	722.711
HGLibB_26593	LIPN	81	77.4264	78.5016	164.483	154.823	7.52786	987.692	275.795	305.826	61.4474	31.3455	71.8001	0
HGLibB_47740	SUN5	23	176.329	314.86	339.635	267.195	6.58688	420.801	0	305.826	309.745	254.452	268.353	102.804
HGLibB_36478	PICK1	18	86.4689	114.339	78.2405	50.7753	53.636	215.958	295.589	305.826	234.503	1.84385	0	0
HGLibB_35543	PCF11	8	201.196	223.559	249.836	160.65	0	1.58793	0	305.826	31.3507	64.5349	145.395	140.841
HGLibA_65371	NonTargetingControlGuideForHuman_0988	8	100.033	266.223	224.052	172.303	0.940982	15.8793	0	305.826	0	44.2525	0	71.9627
HGLibB_25221	KLK3	80	370.743	483.809	713.945	455.313	6225.54	1878.52	2757.95	304.602	278.394	153.04	122.958	732.991
HGLibB_18918	GFI1B	3	467.384	541.832	541.46	732.497	7907.07	1565.7	3202.66	304.602	267.108	333.737	491.83	1442.34
HGLibB_50372	TMEM52	46	343.05	362.643	495.227	476.123	2548.18	917.823	3.95878	304.602	321.031	309.767	337.46	797.758
HGLibB_16319	FAM187B	77	618.846	583.643	589.471	710.855	0	184.2	1.31959	304.602	95.3061	165.947	499.908	197.383
HGLibB_50799	TNN	81	114.162	145.057	224.052	241.391	647.396	946.406	993.655	304.602	298.459	213.887	177.705	341.309
HGLibB_07130	CAP2	55	513.162	488.929	501.451	624.287	3082.66	2110.36	637.364	303.379	297.205	363.239	682.101	421.496
HGLibA_43618	SESN1	81	93.2508	89.5943	111.137	39.9544	39.5213	786.025	1136.17	303.379	66.4635	121.694	0.897501	1.02804
HGLibB_45170	SLC4A5	20	478.122	498.315	978.896	883.158	8009.64	3826.91	11669.2	302.156	490.325	276.578	882.243	1879.25
HGLibA_20906	HBA1	29	766.917	476.983	837.529	599.315	0	123.859	0	302.156	0	77.4418	263.865	925.234
HGLibA_46378	SPANXA1	28	439.127	471.01	449.883	486.111	0.940982	300.119	1.31959	300.932	140.451	64.5349	344.64	779.253
HGLibB_06483	C6orf47	94	291.621	501.728	416.987	438.666	1713.53	1668.91	2994.16	300.932	536.724	282.11	609.403	447.197
HGLibB_54938	ZCCHC11	11	288.795	327.659	468.554	435.336	736.789	258.833	5.27838	300.932	0	103.256	70.0051	433.832
HGLibB_50534	TMOD1	49	12.4334	55.4631	13.3365	21.6419	42.3442	238.189	2.63919	300.932	92.7981	46.0963	36.7975	0
HGLibB_06475	C6orf223	29	743.746	779.897	805.522	707.525	0.940982	355.696	1.31959	299.709	178.072	114.319	439.775	463.645
HGLibB_34341	OR6C2	57	450.43	482.956	457.885	239.726	0	95.2758	0	299.709	116.625	82.9734	182.193	274.486
HGLibB_16113	FAM135B	81	159.939	113.486	154.703	186.454	910.871	1036.92	716.54	299.709	213.185	178.854	174.115	50.3739
HGLibB_17584	FLCN	8	183.111	237.211	126.252	216.419	4.70491	1.58793	1.31959	299.709	40.1289	1.84385	87.9551	33.9253
HGLibA_04627	BMPER	16	704.185	524.766	746.842	609.304	33.8754	574.831	1311.68	298.486	280.902	182.541	533.115	306.355
HGLibB_19345	GLYAT	55	374.699	436.025	427.656	538.552	4162.91	1835.65	687.509	298.486	150.483	239.701	479.265	851.216
HGLibA_04128	BAIAP2L2	8	183.676	144.204	151.147	189.783	0	0	0	297.263	23.8265	0	41.285	1.02804
HGLibA_58407	hsa-mir-299	77	777.655	723.58	527.235	599.315	0.940982	98.4516	0	297.263	134.181	293.173	353.615	345.421
HGLibA_12340	DARS	18	16.3895	17.9189	22.2274	18.3124	41.4032	231.838	515.961	297.263	336.08	0	29.6175	159.346
HGLibA_19609	GOLGA6B	93	2.26063	0	20.4492	0	4.70491	114.331	0	297.263	112.863	0	0	0
HGLibA_60001	hsa-mir-432	64	78.5567	34.1311	12.4474	79.9087	452.612	573.243	2453.13	297.263	85.2739	47.9402	99.6226	46.2617
HGLibB_11950	CXorf66	16	6.21672	22.1852	26.6729	4.16191	22.5836	209.607	1599.35	297.263	72.7336	3.68771	30.515	0
HGLibB_40865	RFESD	61	34.4745	46.9303	1.77819	4.9943	0	0	0	296.039	185.596	0	0	0
HGLibB_16129	FAM149A	49	36.7352	78.5016	19.5601	34.9601	14.1147	327.114	2.63919	296.039	126.657	0	0	0
HGLibA_60641	hsa-mir-4634	57	540.855	498.315	494.338	342.942	0	25.4069	0	294.816	0	59.0033	376.95	186.075
HGLibB_03100	ARPP21	16	2.26063	17.9189	22.2274	41.6191	24.4655	341.405	1549.2	294.816	173.056	1.84385	0	82.2431
HGLibB_25523	KRT81	46	371.873	411.28	477.445	580.171	2186.84	720.92	7.91757	292.369	244.535	42.4086	472.085	348.505
HGLibA_29636	MOK	8	141.854	165.536	183.154	86.5678	63.0458	74.6327	3.95878	292.369	0	31.3455	120.265	0
HGLibB_25296	KMT2D	55	387.132	250.011	394.759	368.746	4194.9	2224.69	1045.12	289.923	298.459	60.8472	365.283	464.673
HGLibB_12759	DECR1	49	8.47735	58.0229	16.8928	60.7639	16.9377	979.753	3.95878	289.923	0	0	57.44	81.215
HGLibA_60873	hsa-mir-4691	64	14.6941	39.2508	0	47.4458	22.5836	428.741	3554.99	289.923	154.245	88.505	91.5451	645.608
HGLibA_56971	ZRANB1	8	194.979	154.443	161.816	177.297	0	0	0	289.923	0	57.1595	85.2626	141.869
HGLibB_34221	OR5B21	94	502.424	456.504	800.187	464.47	2529.36	1560.93	1340.71	288.699	372.446	365.083	729.668	689.814
HGLibB_30911	N4BP2	59	256.581	141.644	348.526	347.104	1220.45	522.429	3.95878	288.699	529.2	320.83	484.65	390.655
HGLibB_25948	LAMP5	49	3.39094	5.97295	0	2.49715	252.183	425.565	179.465	288.699	0	0	0	0
HGLibA_28149	MAP2K4	93	10.738	0	0	9.98859	0	73.0448	0	287.476	0	116.163	0	0
HGLibA_36047	PENK	29	635.236	458.211	602.808	650.923	0.940982	4.76379	0	287.476	80.2578	70.0664	185.783	738.131
HGLibB_32096	NLRX1	59	206.847	187.721	218.718	204.766	2097.45	382.691	5.27838	287.476	161.77	40.5648	150.78	387.57
HGLibA_22234	HSFX1	16	148.071	104.953	120.028	196.442	23.5246	562.127	1481.9	287.476	89.036	0	71.8001	277.57
HGLibB_38667	PRPF3	36	162.2	147.617	324.52	268.86	961.684	260.42	3.95878	287.476	58.9393	71.9103	328.485	59.6262
HGLibB_27509	LSM6	55	278.622	469.303	526.345	758.301	4400.03	1440.25	1850.07	287.476	495.341	149.352	515.165	774.113
HGLibA_22710	IFNGR1	29	704.185	575.963	662.377	547.708	0	363.636	1.31959	286.253	97.8142	116.163	614.788	440
HGLibB_16678	FAM71F1	16	2.82578	40.9574	1.77819	65.7582	23.5246	438.269	1974.11	286.253	228.233	0	0	0
HGLibB_05600	C17orf99	16	241.887	194.548	230.276	204.766	8.46884	262.008	1780.13	286.253	0	70.0664	156.165	246.729
HGLibB_04861	BSDC1	4	0.565156	9.38607	14.2256	52.4401	28.2295	133.386	968.582	286.253	185.596	3.68771	8.07751	0
HGLibB_36242	PGRMC1	8	157.113	181.748	134.254	96.5564	3.76393	58.7534	1.31959	285.03	1.25403	0	64.6201	161.402
HGLibA_34293	OR5H14	29	661.798	639.959	870.426	858.186	0	4.76379	0	285.03	47.6531	0	550.168	309.44
HGLibB_26679	LMOD1	59	519.944	634.839	986.009	601.813	1469.81	1344.98	11.8764	285.03	287.172	241.545	562.733	282.711
HGLibA_00330	ABRACL	77	557.809	408.72	604.586	514.412	0.940982	352.52	0	285.03	141.705	62.691	410.158	490.374
HGLibB_19277	GLRA2	70	181.98	93.0074	83.5751	141.505	0	315.998	0	285.03	97.8142	68.2226	26.0275	29.8131
HGLibB_37350	PNOC	94	315.357	409.574	577.913	593.489	2519.01	901.944	942.191	285.03	313.507	424.086	173.218	414.299
HGLibB_55540	ZNF22	55	292.751	234.652	364.53	287.172	3946.48	581.182	17.1547	283.806	334.826	365.083	464.008	883.085
HGLibA_43487	SERINC2	57	471.906	384.829	458.774	243.056	0	36.5224	0	283.806	77.7497	97.7242	153.473	159.346
HGLibB_24074	KBTBD4	4	1.69547	4.26639	0	7.49144	15.0557	104.803	1175.76	283.806	94.0521	66.3787	0	0
HGLibA_08278	CD2	57	379.785	343.018	593.028	490.273	0	49.2258	0	283.806	0	160.415	402.08	208.692
HGLibB_24660	KIAA1109	23	278.622	249.157	253.393	137.343	0	371.576	1.31959	283.806	87.782	105.1	2.6925	235.421
HGLibA_53438	UTP14C	38	233.975	178.335	147.59	134.846	0	73.0448	0	282.583	57.6853	64.5349	327.588	155.234
HGLibB_16227	FAM168B	11	45.7777	60.5828	22.2274	45.781	572.117	633.584	217.733	282.583	149.229	0	21.54	34.9533
HGLibA_38731	PRPF4	4	14.6941	63.1426	0.889097	64.9258	666.215	249.305	1161.24	282.583	0	0	59.2351	47.2898
HGLibA_17779	FOLH1	4	64.993	38.3975	40.0094	8.32383	385.803	265.184	855.097	282.583	0	0	71.8001	0
HGLibB_27630	LY6G6F	2	176.894	165.536	117.361	94.8916	0	1.58793	0	282.583	0	1.84385	0	42.1496
HGLibA_33905	OR2W3	64	5.08641	17.0656	14.2256	21.6419	18.8196	268.36	3469.21	282.583	191.866	0	251.3	280.654
HGLibA_06174	C2orf71	77	547.071	460.77	610.81	509.418	1.88196	165.145	2.63919	281.36	36.3668	300.548	443.365	278.598
HGLibB_39785	RAB20	80	598.501	844.746	866.87	771.619	8142.32	1613.34	60.7014	281.36	541.74	328.206	1016.87	1073.27
HGLibB_52458	UBA5	20	382.046	657.025	888.208	734.161	8858.41	2323.14	8238.23	281.36	337.334	357.708	702.743	1059.91
HGLibB_38941	PRUNE2	20	371.308	512.82	617.033	551.037	7549.5	2902.74	12478.1	281.36	604.442	116.163	609.403	678.505
HGLibB_31716	NF1	81	250.929	403.601	355.639	190.616	514.717	552.6	682.23	281.36	453.958	55.3156	53.85	63.7384
HGLibA_06820	CA7	77	609.239	389.095	645.485	425.348	0	98.4516	0	281.36	53.9232	59.0033	113.983	277.57
HGLibB_46501	SPCS1	4	32.7791	65.7025	104.024	61.5963	38.5803	398.57	637.364	281.36	583.123	77.4418	0	136.729
HGLibB_02941	ARL14EPL	27	162.2	268.783	310.295	340.444	2134.15	1714.96	3863.77	280.136	102.83	0	234.248	543.832
HGLibA_17326	FFAR2	57	637.496	442.852	403.65	440.33	0	139.738	0	280.136	216.947	44.2525	286.303	76.0748
HGLibA_21822	HNRNPH1	43	1187.39	901.916	1068.69	723.34	0	84.1603	1.31959	278.913	90.29	49.784	834.676	611.683
HGLibA_21735	HMGXB4	8	279.752	231.239	280.066	159.817	0	31.7586	0	278.913	47.6531	97.7242	80.7751	51.4019
HGLibA_10543	COL22A1	51	298.403	296.088	378.755	216.419	0	30.1707	0	278.913	28.8426	0	295.278	66.8225
HGLibB_47436	STK33	57	389.958	308.887	387.646	362.086	0	215.958	0	278.913	56.4313	248.92	341.05	159.346
HGLibA_06906	CACNA2D1	8	146.941	87.0344	130.697	114.869	0	0	0	278.913	0	0	228.863	113.084
HGLibA_41297	RING1	42	331.182	230.385	220.496	291.334	0	0	0	278.913	124.149	0	197.45	236.449
HGLibB_07262	CASC1	93	18.6502	69.1156	0	24.1391	20.7016	46.05	38.2682	278.913	0	0	0	0
HGLibB_13583	DNAJC24	2	45.2125	107.513	41.7876	39.9544	0	0	0	277.69	0	0	0	89.4393
HGLibB_11808	CWC27	65	286.534	359.23	376.977	566.02	4625.87	2375.54	9817.78	277.69	319.777	145.664	503.498	1090.75
HGLibB_46025	SNX3	81	27.6927	15.359	0	39.9544	406.504	1338.62	1400.09	277.69	0	0	0	0
HGLibB_48681	TCEB3	23	189.327	141.644	171.596	169.806	123.269	371.576	1.31959	276.466	105.338	0	70.0051	121.309
HGLibB_41585	RNF219	77	422.737	661.291	616.144	347.936	0	68.281	0	276.466	77.7497	223.106	421.825	112.056
HGLibB_10316	CNOT1	38	364.526	276.462	264.062	119.031	0	104.803	1.31959	276.466	168.04	0	205.528	97.6636
HGLibA_51453	TRIM29	8	178.589	157.003	144.034	129.852	0	0	0	276.466	41.3829	84.8172	90.6476	275.514
HGLibB_12843	DEFB115	55	395.044	372.029	481.891	457.81	4005.76	789.201	18.4743	274.02	97.8142	344.801	614.788	768.973
HGLibA_33754	OR2AK2	43	968.678	907.035	1311.42	806.579	0	46.05	0	274.02	107.846	186.229	338.358	947.851
HGLibA_61955	hsa-mir-548c	29	560.635	530.739	716.612	580.171	0	107.979	2.63919	272.797	47.6531	60.8472	385.028	670.281
HGLibA_62807	hsa-mir-642a	81	136.768	241.478	208.938	74.0821	47.0491	573.243	494.848	272.797	0	0	121.163	1.02804
HGLibB_26306	LFNG	28	452.69	383.975	270.286	242.223	4.70491	117.507	789.118	272.797	0	110.631	411.055	508.879
HGLibA_37107	PLEKHG3	51	396.74	254.277	354.75	240.559	0	57.1655	0	272.797	178.072	0	235.145	194.299
HGLibB_05827	C1orf216	93	0.565156	0	12.4474	18.3124	12.2328	174.672	0	272.797	1.25403	0	0	0
HGLibA_17105	FBXO44	10	0	15.359	0	0	3.76393	184.2	0	272.797	0	0	0	0
HGLibA_61438	hsa-mir-5009	29	791.219	589.616	731.727	534.39	0.940982	130.21	0	271.573	0	77.4418	275.533	598.318
HGLibB_02913	ARIH2	54	49.1686	90.4475	93.3552	26.6362	400.858	122.271	0	271.573	105.338	108.787	0	0
HGLibB_15408	ERCC1	59	101.728	203.08	328.966	333.785	1836.8	631.996	5.27838	271.573	174.31	151.196	318.613	277.57
HGLibA_52963	ULBP2	67	224.932	223.559	213.383	235.564	0	25.4069	0	271.573	0	0	114.88	462.617
HGLibB_36643	PINK1	36	110.771	183.455	92.4661	94.0592	811.127	295.355	1.31959	271.573	91.5441	1.84385	175.91	209.72
HGLibB_30803	MYO3A	16	166.156	79.3549	142.256	89.0649	214.544	1146.49	2176.01	271.573	210.677	1.84385	67.3126	67.8505
HGLibA_51558	TRIM6	81	23.7366	12.7992	0	9.15621	5.64589	1009.92	410.394	271.573	66.4635	0	0	48.3178
HGLibB_02046	ANKRD26	18	9.0425	17.9189	0.889097	0	34.8163	88.9241	356.291	271.573	149.229	1.84385	42.1825	0
HGLibB_55789	ZNF35	16	25.432	29.8648	0	9.15621	41.4032	443.032	2264.42	271.573	50.1611	0	0	0
HGLibA_64833	NonTargetingControlGuideForHuman_0450	29	818.912	732.113	982.452	687.548	0	150.853	2.63919	270.35	214.439	138.289	829.291	311.496
HGLibA_08471	CD8A	29	651.06	517.087	1013.57	518.574	0	46.05	0	270.35	168.04	60.8472	297.97	755.608
HGLibB_16910	FBF1	57	379.785	479.543	474.778	270.524	0	85.7482	0	270.35	106.592	171.478	490.933	350.561
HGLibA_56665	ZNF746	57	323.269	306.327	561.02	317.97	163.731	28.5827	0	270.35	0	1.84385	377.848	176.823
HGLibA_37407	PNPLA2	59	303.489	363.497	473	390.387	1074.6	739.975	7.91757	270.35	209.423	433.306	245.915	284.767
HGLibB_12399	DCAF10	54	2.26063	11.0926	0	19.9772	336.872	269.948	2.63919	270.35	211.931	0	75.3901	83.2711
HGLibA_48099	SYTL2	28	545.376	511.967	622.368	399.544	0	0	1.31959	270.35	0	0	239.633	614.767
HGLibB_42851	SCG5	49	31.0836	37.5443	16.8928	14.9829	4.70491	385.867	2.63919	270.35	92.7981	36.8771	2.6925	0
HGLibB_10903	CPE	8	191.588	227.825	237.389	207.263	0	130.21	1.31959	269.127	51.4152	0	242.325	172.71
HGLibB_37323	PNMA3	59	284.839	258.543	482.78	268.86	1019.08	620.881	3.95878	269.127	119.133	228.638	280.02	131.589
HGLibA_34996	PAFAH1B3	29	783.307	562.311	704.165	546.043	0	73.0448	0	267.903	284.664	154.884	423.62	846.076
HGLibA_42607	SAA1	77	780.481	492.342	499.673	541.049	0	57.1655	0	267.903	230.741	66.3787	256.685	139.813
HGLibA_49381	THOP1	28	379.22	275.609	376.977	390.387	0	36.5224	1.31959	267.903	273.378	95.8804	153.473	443.085
HGLibB_07469	CC2D1A	42	198.37	359.23	338.746	301.323	0	28.5827	0	267.903	18.8104	1.84385	129.24	273.458
HGLibB_00245	ABHD13	27	400.696	406.161	350.304	506.089	2964.09	2502.58	3416.43	267.903	243.281	228.638	665.048	619.907
HGLibB_05415	C15orf57	65	322.139	227.825	372.532	752.474	6861.64	2655.02	10480.2	267.903	87.782	418.555	569.015	1345.7
HGLibA_40725	RD3	18	7.34703	19.6254	21.3383	19.1448	0	77.8086	256.001	267.903	0	49.784	0	0
HGLibB_22043	HRAS	81	18.085	0	0	0	15.0557	1094.08	901.283	267.903	297.205	1.84385	115.778	413.271
HGLibB_51361	TRIM2	77	638.062	441.145	635.704	521.904	0.940982	107.979	1.31959	266.68	38.8749	252.608	394.003	89.4393
HGLibB_40078	RAF1	94	405.217	573.403	506.785	841.539	2480.43	1553	1303.76	266.68	732.352	184.385	963.018	578.786
HGLibA_34243	OR5AP2	8	239.061	328.512	240.945	163.979	0	7.93965	0	266.68	0	0	101.418	144.953
HGLibB_40090	RAI14	49	96.6417	120.312	93.3552	95.724	7.52786	544.66	2.63919	266.68	0	0	0	0
HGLibB_25789	KRTAP7-1	16	105.119	90.4475	91.577	139.008	24.4655	1173.48	2050.65	265.457	163.024	1.84385	30.515	0
HGLibB_15915	FADS2	38	284.839	283.289	289.846	183.957	0	0	0	265.457	0	20.2824	222.58	129.533
HGLibA_06385	C5orf45	18	73.4703	130.552	172.485	78.244	15.0557	258.833	538.395	265.457	91.5441	0	122.06	1.02804
HGLibA_25952	LAMA5	29	609.804	709.928	796.631	606.807	2.82295	76.2206	468.456	264.233	58.9393	0	503.498	510.935
HGLibB_03448	ATF6B	46	375.264	695.422	1048.25	580.171	2686.5	874.949	10.5568	264.233	175.564	682.226	617.481	743.272
HGLibA_15229	EP300	42	276.361	294.381	295.18	248.882	0	42.8741	0	264.233	0	36.8771	19.745	294.019
HGLibA_46379	SPANXA1	29	855.647	774.777	832.195	533.557	0	128.622	0	264.233	48.9071	141.977	359.898	532.524
HGLibB_35821	PDHB	46	184.806	289.261	160.927	366.248	2489.84	620.881	603.055	264.233	126.657	173.322	288.995	362.898
HGLibB_32297	NOTCH1	8	153.157	213.32	238.278	155.656	0.940982	12.7034	0	264.233	0	22.1262	106.803	102.804
HGLibB_46050	SNX7	70	10.738	56.3164	86.2424	14.9829	0	215.958	0	264.233	152.991	0	45.7725	0
HGLibB_39929	RAB7A	49	19.2153	2.55984	0	9.98859	45.1671	512.901	2.63919	264.233	109.1	1.84385	0	67.8505
HGLibA_48759	TCERG1L	8	163.895	136.525	144.034	121.528	0.940982	1.58793	0	263.01	169.294	0	0.897501	175.795
HGLibA_59347	hsa-mir-3690-1	51	343.615	299.501	311.184	258.039	0.940982	30.1707	0	263.01	0	0	187.578	143.925
HGLibB_50884	TOM1	28	480.948	295.234	365.419	343.774	8.46884	73.0448	0	263.01	21.3185	145.664	87.9551	402.991
HGLibA_08909	CDY1B	59	300.663	171.509	195.601	163.147	1387.95	209.607	7.91757	263.01	0	95.8804	209.118	216.916
HGLibB_07196	CAPSL	49	0	32.4246	21.3383	29.1334	37.6393	736.799	374.765	263.01	63.9554	0	0	10.2804
HGLibA_49832	TMEFF1	8	166.721	146.764	189.378	205.599	0	123.859	0	261.787	91.5441	47.9402	47.5675	102.804
HGLibB_00990	ADM	18	31.0836	72.5287	120.917	44.9487	6.58688	112.743	234.888	261.787	107.846	53.4717	47.5675	0
HGLibB_31211	NCAM1	18	127.725	135.671	227.609	104.048	62.1048	296.943	554.23	261.787	0	55.3156	215.4	221.028
HGLibB_21436	HIST1H3D	51	331.747	234.652	307.628	337.947	0	38.1103	1.31959	261.787	0	20.2824	231.555	5.14019
HGLibB_21220	HGSNAT	28	487.165	285.848	313.851	180.627	0	0	0	261.787	35.1128	55.3156	289.893	390.655
HGLibA_01842	AMY1A	89	23.1714	30.718	4.44549	64.0935	330.285	28.5827	1.31959	261.787	84.0199	153.04	20.6425	0
HGLibB_54860	ZBTB8B	65	474.731	637.399	605.475	591.824	4982.5	2354.9	8907.26	260.563	458.974	188.073	501.703	982.805
HGLibA_05282	C12orf66	57	348.701	320.833	376.088	297.993	0	0	0	260.563	0	1.84385	298.868	332.056
HGLibB_06567	C7orf63	4	17.5198	1.70656	0	50.7753	249.36	396.982	938.232	259.34	22.5725	156.728	29.6175	0
HGLibA_08741	CDK15	77	614.89	581.083	636.594	522.736	1.88196	220.722	1.31959	259.34	37.6208	108.787	516.96	483.178
HGLibB_08037	CCM2	64	30.5184	112.633	57.7913	77.4116	11.2918	1198.89	2359.44	259.34	68.9715	14.7508	30.515	0
HGLibB_34730	OTUD7A	4	9.0425	24.7451	32.8966	11.6534	33.8754	133.386	977.82	259.34	155.499	73.7541	0	0
HGLibA_36247	PGLS	93	9.60766	15.359	0	0	1.88196	52.4017	0	259.34	67.7175	0	59.2351	0
HGLibA_07233	CARD18	80	340.789	603.268	382.312	697.537	8790.66	2399.36	760.086	258.117	531.708	650.88	630.943	1194.58
HGLibA_51154	TPMT	57	439.692	316.566	531.68	449.487	0	25.4069	2.63919	258.117	141.705	59.0033	154.37	248.785
HGLibB_47822	SV2C	2	103.424	157.003	104.913	110.707	0	1.58793	0	258.117	0	0	0	1.02804
HGLibB_05160	C11orf58	67	283.708	230.385	200.936	317.97	0	152.441	0	258.117	126.657	40.5648	1.795	592.15
HGLibB_31345	NDE1	94	118.118	349.844	301.404	246.385	1572.38	1314.81	1161.24	258.117	80.2578	191.761	542.09	253.925
HGLibA_05778	C1orf151-NBL1	81	37.8655	40.1041	0	57.4344	6.58688	646.287	889.407	258.117	0	121.694	156.165	111.028
HGLibA_62575	hsa-mir-608	51	275.231	271.343	294.291	313.808	0.940982	111.155	0	258.117	0	95.8804	46.67	130.561
HGLibB_16384	FAM19A4	81	20.3456	26.4516	11.5583	117.366	461.081	1237	587.22	258.117	0	20.2824	43.9775	0
HGLibB_19688	GPA33	94	674.232	629.72	841.975	610.969	2784.37	1217.94	1269.45	256.894	173.056	258.139	1161.37	474.954
HGLibA_00308	ABLIM1	29	985.068	767.098	958.447	702.531	0.940982	71.4568	1.31959	256.894	184.342	1.84385	193.86	573.645
HGLibA_35518	PCDHGA1	29	840.388	677.503	1026.91	581.835	307.701	509.725	225.651	256.894	0	180.698	472.983	502.711
HGLibB_33310	OLFML1	36	41.8216	85.3279	195.601	193.945	860.058	284.239	2.63919	256.894	117.879	0	87.0576	116.168
HGLibB_01052	ADRB1	51	329.486	430.052	380.534	311.311	0	0	0	256.894	0	0	168.73	140.841
HGLibA_12680	DDX25	51	356.614	200.52	329.855	273.022	0	0	0	256.894	0	0	108.598	34.9533
HGLibA_48068	SYT17	57	327.226	326.806	284.511	250.547	1.88196	269.948	0	255.67	184.342	44.2525	434.39	220
HGLibB_23345	INSIG1	23	123.204	156.15	123.584	160.65	28.2295	235.014	254.682	255.67	115.371	0	65.5176	20.5608
HGLibB_05576	C17orf78	55	368.482	304.62	638.372	591.824	4278.65	739.975	9.23716	255.67	210.677	197.292	497.215	1142.15
HGLibB_45592	SMC2	80	470.775	644.225	366.308	690.045	6925.63	2583.56	869.613	255.67	738.623	243.389	572.605	976.636
HGLibB_42162	RPUSD4	59	388.828	629.72	788.629	560.194	1062.37	1368.8	654.519	255.67	305.983	687.757	561.835	777.197
HGLibA_19365	GLUD2	77	823.998	595.589	650.819	561.026	0	377.927	1.31959	255.67	0	55.3156	271.045	197.383
HGLibA_24209	KCNH1	49	3.95609	46.077	0	95.724	18.8196	462.088	1.31959	255.67	137.943	47.9402	77.1851	3.08411
HGLibA_65211	NonTargetingControlGuideForHuman_0828	42	258.276	271.343	246.28	148.164	0	46.05	0	255.67	0	0	145.395	331.028
HGLibB_14140	DUSP22	18	5.65156	7.67951	8.89097	4.16191	13.1738	23.8189	529.157	255.67	85.2739	60.8472	0	0
HGLibA_56790	ZNF804B	4	0.565156	19.6254	12.4474	16.6477	52.695	284.239	703.344	254.447	224.471	23.9701	52.9525	59.6262
HGLibB_55032	ZDHHC20	49	16.3895	93.8607	10.6692	25.8039	29.1705	460.5	335.177	254.447	22.5725	42.4086	0	0
HGLibA_03850	ATXN7	29	857.342	692.862	1122.04	733.329	0	93.6879	1.31959	254.447	121.641	68.2226	805.956	415.327
HGLibB_43227	SEL1L2	57	369.612	427.493	296.069	433.671	0	58.7534	0	254.447	121.641	140.133	416.44	330
HGLibB_41557	RNF20	59	312.531	441.998	370.753	478.62	1228.92	652.639	6.59797	254.447	132.927	381.678	516.96	405.047
HGLibB_25992	LARP1	8	215.89	199.667	188.489	194.778	0	0	0	254.447	0	68.2226	80.7751	191.215
HGLibA_07439	CBWD5	70	87.5992	108.366	73.7951	66.5906	0	165.145	0	253.224	76.4957	75.598	8.07751	0
HGLibB_06872	CACNA1B	81	175.198	249.157	282.733	415.359	672.802	590.71	742.932	253.224	104.084	258.139	264.763	292.991
HGLibB_37430	POGZ	82	20.9108	48.6369	24.0056	20.8096	39.5213	188.964	269.197	253.224	431.386	1.84385	96.0326	163.458
HGLibB_33977	OR4K14	55	165.026	263.663	467.665	334.618	4006.7	1028.98	793.076	253.224	71.4796	145.664	311.433	1003.37
HGLibA_25621	KRTAP10-8	2	31.6488	69.1156	46.2331	42.4515	29.1705	65.1051	1.31959	253.224	0	0	63.7226	145.981
HGLibB_05836	C1orf228	93	8.47735	36.691	0	0.832383	10.3508	111.155	3.95878	253.224	0	0	0	0
HGLibB_51121	TPRG1L	57	421.607	301.207	469.443	393.717	350.986	49.2258	0	252	126.657	35.0332	275.533	267.29
HGLibA_41522	RNF141	77	448.734	471.01	473	460.308	0.940982	293.767	1.31959	252	80.2578	62.691	435.288	411.215
HGLibB_19349	GLYATL1	59	121.509	138.231	115.583	189.783	1581.79	835.251	3.95878	252	30.0967	35.0332	113.085	277.57
HGLibA_31939	NINJ1	51	361.135	365.203	272.953	308.814	0	112.743	0	252	67.7175	53.4717	52.055	64.7664
HGLibB_14884	ELFN1	36	155.418	202.227	221.385	242.223	1008.73	260.42	5.27838	252	145.467	173.322	358.103	360.841
HGLibB_51083	TPM3	80	328.356	439.439	479.223	719.179	7928.72	897.18	18.4743	250.777	313.507	197.292	590.556	1423.83
HGLibA_00722	ADAD2	28	477.557	336.192	318.297	246.385	0.940982	33.3465	0	250.777	129.165	79.2857	127.445	495.514
HGLibA_36482	PI15	33	1633.87	1246.64	1766.64	1237.75	2.82295	236.602	1.31959	250.777	117.879	29.5017	700.051	915.982
HGLibB_51127	TPRN	16	25.432	25.5984	16.0037	19.9772	4.70491	446.208	1868.55	250.777	191.866	145.664	83.4676	0
HGLibB_15467	ERICH1	2	41.2564	47.7836	40.8985	39.9544	17.8787	52.4017	0	250.777	96.5602	94.0365	112.188	57.5701
HGLibB_25138	KLHL29	18	17.5198	20.4787	0	21.6419	11.2918	236.602	468.456	250.777	238.265	1.84385	0	6.16823
HGLibB_02156	ANKS4B	24	14.6941	23.8918	0	48.2782	34.8163	482.731	4741.3	250.777	193.12	0	0.897501	59.6262
HGLibA_02096	ANKRD40	77	618.281	624.6	798.409	378.734	0	157.205	1.31959	249.554	50.1611	123.538	361.693	180.935
HGLibA_00933	ADCY9	77	790.089	630.573	775.293	506.921	0	309.646	0	249.554	47.6531	232.326	275.533	277.57
HGLibB_51140	TPST1	65	362.83	444.558	320.075	426.18	2550.06	1737.2	11493.7	249.554	110.354	140.133	306.048	686.73
HGLibB_27383	LRRC72	23	319.313	255.984	327.188	333.785	145.852	285.827	2.63919	249.554	1.25403	151.196	148.985	1.02804
HGLibB_00873	ADARB2	42	322.139	273.049	348.526	234.732	1.88196	157.205	213.774	249.554	80.2578	106.943	98.7251	328.972
HGLibB_47989	SYT10	51	317.053	304.62	344.97	381.231	0	31.7586	0	249.554	33.8588	259.983	172.32	193.271
HGLibA_47695	SUCLA2	77	578.72	523.06	672.157	521.072	0	233.426	0	249.554	63.9554	147.508	491.83	487.29
HGLibA_13332	DLG4	8	256.581	213.32	242.724	217.252	0	0	0	249.554	0	0	175.013	0
HGLibA_57964	hsa-mir-181a-2	8	290.49	167.243	156.481	225.576	0	3.17586	0	249.554	0	0	0.897501	142.897
HGLibB_28609	MCRS1	16	23.7366	41.8107	46.2331	59.9315	929.69	654.227	1904.18	249.554	53.9232	0	25.13	0
HGLibA_38148	PPP2R2B	81	10.738	13.6525	0	34.9601	4.70491	692.337	878.85	249.554	0	0	0	0
HGLibA_15364	EPRS	4	6.21672	4.26639	0	0	9.40982	57.1655	968.582	249.554	0	0	0	0
HGLibB_34818	P2RX7	49	1.69547	5.11967	0	0	3.76393	295.355	0	249.554	0	0	0	0
HGLibA_07412	CBLN3	57	567.982	458.211	447.216	471.961	0	146.09	0	248.33	86.5279	134.601	323.998	155.234
HGLibB_17276	FERMT3	29	586.632	561.457	521.9	542.713	717.028	269.948	1.31959	248.33	230.741	239.701	345.538	636.356
HGLibA_42102	RPS2	57	340.224	310.593	516.565	302.987	6.58688	123.859	0	248.33	0	88.505	312.33	180.935
HGLibB_52637	UBL3	59	358.309	234.652	351.193	289.669	1181.87	608.177	3.95878	248.33	141.705	228.638	149.883	47.2898
HGLibB_22532	IDO1	18	37.8655	60.5828	63.1259	35.7925	302.996	303.295	394.559	248.33	106.592	35.0332	0	40.0935
HGLibB_50868	TNXB	93	0	0	0	0	0	112.743	0	248.33	87.782	0	0	0
HGLibB_04279	BCKDHB	59	166.156	189.428	325.41	196.442	1335.25	204.843	6.59797	247.107	136.689	88.505	94.2376	380.374
HGLibA_32072	NLGN3	43	1176.09	1116.94	1275.85	880.661	6.58688	928.939	3.95878	247.107	164.278	210.199	766.466	676.449
HGLibA_58701	hsa-mir-3157	8	171.242	261.103	208.049	221.414	0	25.4069	0	247.107	0	81.1295	150.78	96.6356
HGLibB_19436	GNAO1	42	288.795	188.575	430.323	156.488	0	0	0	247.107	32.6047	1.84385	40.3875	279.626
HGLibB_02852	ARHGEF37	28	323.835	389.948	435.658	406.203	0	15.8793	0	247.107	0	156.728	71.8001	330
HGLibB_28015	MAMSTR	4	15.2592	49.4902	0	22.4743	1.88196	298.531	1063.59	247.107	0	57.1595	43.9775	0
HGLibB_40011	RAD21	55	426.128	424.933	560.131	453.649	4257.94	2345.37	568.745	245.884	769.973	250.764	503.498	818.318
HGLibB_52466	UBA7	18	3.95609	76.7951	0.889097	19.1448	22.5836	241.365	567.426	245.884	0	0	0	1.02804
HGLibA_34316	OR5K3	8	89.2947	61.4361	220.496	90.7297	0.940982	128.622	0	245.884	0	0	154.37	125.421
HGLibA_55658	ZNF24	57	419.346	338.752	476.556	333.785	0.940982	69.8689	0	244.661	15.0483	103.256	212.708	273.458
HGLibB_29320	MKX	51	357.744	341.311	390.314	263.033	0	147.677	0	244.661	294.697	42.4086	148.088	122.337
HGLibB_56704	ZNF792	8	275.231	179.189	85.3533	188.118	0	0	0	244.661	135.435	1.84385	114.88	158.318
HGLibA_02717	ARHGAP18	57	391.653	315.713	524.567	396.214	0.940982	25.4069	0	243.437	47.6531	81.1295	416.44	173.738
HGLibA_41047	RGR	42	284.274	289.261	379.644	241.391	0	3.17586	0	243.437	154.245	1.84385	332.075	336.169
HGLibA_46355	SPAG17	77	647.669	593.882	633.037	558.529	0.940982	204.843	1.31959	243.437	67.7175	31.3455	292.585	127.477
HGLibB_27908	MAGEB4	51	418.781	313.153	457.885	367.913	0	6.35172	1.31959	243.437	0	0	19.745	96.6356
HGLibA_25704	KRTAP20-3	77	613.195	424.079	612.588	471.961	0	1.58793	0	243.437	21.3185	35.0332	504.395	420.468
HGLibA_59918	hsa-mir-4302	42	297.272	270.489	284.511	133.181	0	63.5172	0	243.437	100.322	0	186.68	171.682
HGLibB_04418	BEST1	28	523.9	392.508	308.517	266.362	0	68.281	0	243.437	82.7659	73.7541	329.383	383.458
HGLibB_56315	ZNF611	16	209.108	186.015	192.934	177.297	15.0557	1178.24	1827.64	243.437	109.1	0	31.4125	1.02804
HGLibB_03480	ATG2B	42	303.489	281.582	192.045	224.743	0	0	0	243.437	102.83	33.1894	183.988	240.561
HGLibA_05488	C16orf86	2	106.815	136.525	193.823	78.244	0	0	0	243.437	0	35.0332	6.28251	2.05608
HGLibB_44089	SIGLEC5	2	98.3372	44.3705	168.039	140.673	0	0	0	243.437	0	0	13.4625	0
HGLibB_15623	ETS2	81	45.2125	53.7566	73.7951	58.2668	46.1081	894.004	1132.21	243.437	0	44.2525	23.335	30.8411
HGLibB_08445	CD80	18	7.91219	28.1582	0	16.6477	15.0557	187.376	585.9	243.437	63.9554	71.9103	0	0
HGLibA_32358	NOTUM	43	1104.32	913.008	1134.49	883.158	0.940982	65.1051	0	242.214	1.25403	59.0033	451.443	425.608
HGLibA_60477	hsa-mir-450a-2	51	260.537	290.115	358.306	223.911	0	0	0	242.214	0	0	103.213	70.9346
HGLibB_51421	TRIM39-RPP21	80	646.539	428.346	639.261	838.209	6434.44	670.106	15.8351	242.214	154.245	298.704	984.558	1072.24
HGLibB_24081	KBTBD7	64	70.0794	89.5943	59.5695	132.349	654.924	609.765	3704.1	242.214	344.858	88.505	0.897501	118.224
HGLibB_28164	MAP3K9	11	225.497	205.64	127.141	163.147	294.527	417.626	2.63919	242.214	0	82.9734	159.755	381.402
HGLibA_60037	hsa-mir-4328	51	373.003	290.968	251.614	349.601	0	15.8793	0	242.214	61.4474	154.884	170.525	114.112
HGLibA_31579	NEB	18	7.91219	31.5713	32.8966	48.2782	110.095	231.838	204.537	242.214	3.76208	33.1894	0	0
HGLibA_12140	CYP2R1	8	241.322	158.71	185.821	155.656	10.3508	125.446	373.445	242.214	111.609	0	52.9525	251.869
HGLibB_42344	RTN1	18	71.7749	13.6525	65.7932	44.9487	7.52786	144.502	150.434	242.214	170.548	44.2525	0	0
HGLibA_39457	PTPN21	28	517.118	465.037	349.415	507.753	0	22.231	0	240.991	36.3668	73.7541	209.118	365.982
HGLibA_15073	EMP1	31	300.663	310.593	258.727	202.269	0	0	0	240.991	66.4635	206.512	66.4151	35.9813
HGLibB_45529	SMAD6	59	111.901	92.1541	118.25	221.414	1389.83	284.239	14.5155	240.991	72.7336	55.3156	84.3651	197.383
HGLibB_48897	TECTB	28	423.302	366.057	340.524	256.374	0	82.5723	0	240.991	20.0645	127.226	155.268	670.281
HGLibB_54011	WDR36	27	186.502	222.706	577.024	377.902	4516.71	1486.3	3667.15	240.991	106.592	88.505	402.978	702.15
HGLibB_42287	RSPH9	93	27.1275	40.1041	39.1203	2.49715	0	36.5224	1.31959	240.991	0	0	39.49	0
HGLibA_45697	SMG1	43	892.382	906.182	858.868	1071.28	0	200.079	1.31959	239.767	100.322	278.422	700.948	840.935
HGLibB_51589	TRIT1	46	432.91	564.017	614.366	472.793	2954.68	951.17	17.1547	239.767	216.947	311.611	461.315	262.15
HGLibB_35230	PATE3	49	46.908	65.7025	39.1203	47.4458	0.940982	303.295	0	239.767	0	40.5648	30.515	86.3552
HGLibB_33455	OR10G8	51	265.058	394.215	277.398	312.976	7.52786	4.76379	1.31959	239.767	0	29.5017	129.24	208.692
HGLibA_55763	ZNF296	2	118.118	46.077	137.81	55.7696	0	0	0	239.767	0	0	41.285	80.187
HGLibB_49721	TMCO1	91	146.941	171.509	27.562	52.4401	0	193.727	1.31959	239.767	0	0	86.1601	129.533
HGLibB_16321	FAM187B	49	7.91219	23.8918	0	41.6191	7.52786	358.872	1.31959	239.767	0	0	0	0
HGLibA_23454	IPCEF1	16	202.891	129.698	170.707	107.377	494.957	423.977	1512.26	239.767	55.1772	0	337.46	68.8786
HGLibB_12374	DBN1	18	3.95609	0	0	40.7867	0.940982	219.134	432.827	239.767	0	0	0	0
HGLibB_29042	MFSD10	49	15.8244	6.82623	1.77819	38.2896	10.3508	439.857	269.197	239.767	0	82.9734	0	0
HGLibB_01040	ADRA1D	93	5.08641	0.853279	0	0	4.70491	131.798	0	239.767	95.3061	0	0	0
HGLibA_02073	ANKRD33B	57	507.51	413.84	418.765	421.186	0	39.6982	1.31959	238.544	75.2417	12.907	243.223	127.477
HGLibA_22961	IL12B	43	1089.06	774.777	898.877	774.116	0.940982	249.305	0	238.544	95.3061	75.598	508.883	615.795
HGLibA_36334	PHF10	38	381.481	310.593	210.716	265.53	0	134.974	356.291	238.544	165.532	0	213.605	1.02804
HGLibA_60381	hsa-mir-4491	42	227.758	422.373	291.624	201.437	0	3.17586	1.31959	238.544	63.9554	0	73.5951	232.337
HGLibA_39322	PTGER4	8	161.07	126.285	119.139	159.817	0	0	0	238.544	0	33.1894	136.42	133.645
HGLibA_19974	GPR176	2	116.422	81.9148	117.361	104.048	0	20.6431	0	238.544	0	0	74.4926	107.944
HGLibB_55130	ZFP3	18	30.5184	17.9189	0	22.4743	21.6426	53.9896	505.405	238.544	0	36.8771	0	0
HGLibB_01789	AMICA1	16	25.432	63.9959	64.9041	87.4002	18.8196	217.546	1634.98	238.544	71.4796	1.84385	0.897501	1.02804
HGLibA_18288	FZD9	18	79.687	120.312	121.806	48.2782	11.2918	222.31	576.663	238.544	0	0	0	194.299
HGLibB_32719	NSMAF	2	51.9944	58.0229	26.6729	3.32953	0	14.2914	0	238.544	71.4796	0	87.0576	0
HGLibA_19048	GHRL	57	448.169	344.725	486.336	418.688	0	26.9948	1.31959	237.321	0	178.854	258.48	90.4674
HGLibA_19064	GIGYF1	43	938.16	729.553	1198.5	693.375	1.88196	382.691	0	237.321	0	42.4086	359.898	564.393
HGLibA_17867	FOXF2	57	418.216	271.343	491.671	314.641	0	55.5775	1.31959	237.321	109.1	59.0033	272.84	196.355
HGLibA_29425	MLN	51	355.483	249.157	408.985	327.126	0.940982	346.169	1.31959	237.321	85.2739	1.84385	112.188	195.327
HGLibA_03466	ATG13	8	166.721	104.1	202.714	227.24	0	0	0	237.321	0	22.1262	103.213	104.86
HGLibB_15485	ERMN	18	19.2153	26.4516	14.2256	22.4743	296.409	406.51	422.27	237.321	0	0	0	0
HGLibA_29236	MID2	89	19.2153	0	3.55639	9.15621	331.226	20.6431	1.31959	237.321	0	0	0	33.9253
HGLibA_03035	ARMC9	8	200.631	327.659	195.601	208.096	0	47.6379	0	237.321	0	0	78.0826	177.851
HGLibB_26336	LGALS7	54	27.1275	66.5557	23.1165	95.724	287.941	160.381	9.23716	237.321	0	33.1894	91.5451	179.907
HGLibB_26560	LINS	61	20.9108	8.53279	0	45.781	8.46884	166.733	1.31959	237.321	165.532	57.1595	0	0
HGLibA_64204	hsa-mir-873	18	29.9533	60.5828	44.4549	71.5849	320.875	93.6879	472.415	236.097	84.0199	47.9402	105.905	0
HGLibB_15270	EPHA3	80	360.005	460.77	518.344	721.676	8609.05	660.579	39.5878	236.097	336.08	164.103	906.476	887.197
HGLibA_14744	EIF2B4	24	65.5581	57.1697	123.584	115.701	793.248	851.13	4245.14	236.097	156.754	0	132.83	464.673
HGLibB_12850	DEFB119	46	310.271	269.636	294.291	382.064	3331.08	560.539	11.8764	236.097	84.0199	86.6611	221.683	289.907
HGLibA_02529	APOL2	77	605.848	424.933	793.075	540.216	0	138.15	2.63919	236.097	53.9232	0	168.73	506.823
HGLibA_47980	SYNE2	93	7.91219	0	0	0	5.64589	0	0	236.097	0	0	0	0
HGLibB_18632	GAS7	8	254.32	170.656	342.302	156.488	0	49.2258	0	234.874	48.9071	0	78.0826	52.43
HGLibB_33499	OR10S1	59	191.588	340.458	537.904	510.251	1571.44	1030.57	419.631	234.874	405.051	134.601	323.998	301.215
HGLibA_17591	FKBP9	28	395.044	387.389	317.408	317.138	0	150.853	0	234.874	36.3668	272.89	182.193	631.216
HGLibB_42742	SBF1	80	220.411	127.992	283.622	408.7	5913.13	936.879	1422.52	234.874	43.891	116.163	449.648	852.244
HGLibB_48275	TARBP2	36	401.261	406.161	454.329	326.294	878.877	101.627	2.63919	234.874	8.7782	49.784	212.708	570.561
HGLibB_48892	TECRL	11	246.973	145.057	184.932	187.286	611.638	201.667	146.475	234.874	121.641	0	166.038	241.589
HGLibB_51330	TRIB2	89	13.5638	15.359	0	0	235.246	25.4069	0	234.874	0	0	0	65.7945
HGLibB_12377	DBNDD1	10	18.085	13.6525	39.1203	74.0821	20.7016	177.848	2.63919	234.874	46.399	0	38.5925	14.3925
HGLibA_04813	BRINP1	51	361.7	324.246	387.646	338.78	0	23.8189	0	234.874	76.4957	0	194.758	208.692
HGLibB_51144	TPST2	97	18.085	36.691	30.2293	44.1163	0	182.612	0	234.874	0	101.412	0	0
HGLibB_02533	APOL4	18	7.91219	0.853279	8.89097	4.16191	14.1147	22.231	538.395	234.874	68.9715	51.6279	0	0
HGLibA_04511	BIN3	38	294.446	258.543	442.77	174.8	0	15.8793	0	233.651	37.6208	46.0963	303.355	58.5982
HGLibB_53061	UQCRHL	38	202.326	289.261	274.731	177.297	353.809	88.9241	2.63919	233.651	73.9877	36.8771	437.98	0
HGLibA_38957	PRSS53	29	870.341	740.646	579.691	802.417	0.940982	147.677	1.31959	233.651	161.77	29.5017	560.938	558.225
HGLibA_08366	CD38	77	532.942	493.195	684.605	531.06	0	6.35172	0	233.651	46.399	0	143.6	521.215
HGLibA_50057	TMEM170B	93	0.565156	30.718	7.11278	0	126.092	77.8086	0	233.651	27.5886	38.7209	0	0
HGLibB_37810	PPCDC	27	344.745	280.729	496.116	471.961	3061.02	1240.17	3441.5	233.651	295.951	154.884	504.395	335.14
HGLibA_17073	FBXO32	18	28.823	47.7836	34.6748	19.1448	19.7606	158.793	588.539	233.651	117.879	1.84385	59.2351	0
HGLibB_14244	DYNLT1	2	119.248	46.9303	139.588	77.4116	0	0	0	233.651	0	0	0	0
HGLibA_33574	OR11H2	57	606.978	367.763	465.887	342.109	0	14.2914	0	232.428	23.8265	36.8771	164.243	201.496
HGLibA_21881	HOOK3	57	610.369	324.246	388.535	396.214	0	196.903	0	232.428	124.149	247.076	414.645	145.981
HGLibB_49539	TLCD2	23	117.553	345.578	272.953	231.402	0.940982	473.203	0	232.428	37.6208	160.415	159.755	70.9346
HGLibA_52609	UBE2G2	38	345.876	174.922	232.054	297.161	0	136.562	0	232.428	259.584	0	496.318	126.449
HGLibA_26831	LOC100288332	51	400.131	414.693	461.441	423.683	0	38.1103	0	232.428	0	0	102.315	207.664
HGLibA_56331	ZNF587B	18	62.1672	92.1541	63.1259	48.2782	13.1738	211.195	362.889	232.428	28.8426	0	0	0
HGLibB_13391	DMP1	61	0	25.5984	0.889097	12.4857	31.0524	144.502	3.95878	232.428	215.693	29.5017	17.0525	0
HGLibA_29571	MNF1	8	168.982	259.397	357.417	89.8973	0	6.35172	1.31959	232.428	0	0	60.1326	72.9907
HGLibB_38873	PRSS3	18	33.3442	32.4246	22.2274	55.7696	5.64589	257.245	413.033	232.428	145.467	55.3156	19.745	1.02804
HGLibB_05154	C11orf54	70	105.684	22.1852	67.5714	42.4515	19.7606	176.26	2.63919	231.204	97.8142	59.0033	34.105	0
HGLibB_33739	OR2D3	8	238.496	137.378	124.474	179.795	0	7.93965	341.775	231.204	0	86.6611	35.9	15.4206
HGLibA_53304	USP22	4	204.021	164.683	141.366	148.996	20.7016	74.6327	839.262	231.204	0	0	5.385	35.9813
HGLibB_15917	FADS3	8	213.629	214.173	208.049	173.136	96.9212	0	0	229.981	0	116.163	238.735	154.206
HGLibA_31006	NAAA	28	427.258	353.257	471.221	377.902	0.940982	115.919	0	229.981	1.25403	70.0664	63.7226	424.58
HGLibB_45800	SMYD2	77	574.764	519.647	466.776	391.22	160.908	119.095	472.415	229.981	0	27.6578	236.94	332.056
HGLibA_14907	ELFN1	2	90.9902	145.057	168.039	126.522	0	1.58793	0	229.981	0	0	65.5176	61.6823
HGLibB_06457	C6orf170	46	132.247	220.999	441.881	298.825	2375.04	1792.77	521.24	229.981	188.104	116.163	378.745	683.645
HGLibA_64910	NonTargetingControlGuideForHuman_0527	18	88.1644	150.177	130.697	94.8916	0.940982	249.305	542.353	229.981	140.451	0	148.985	2.05608
HGLibA_60952	hsa-mir-4713	42	228.888	188.575	374.31	163.979	0	0	0	229.981	77.7497	0	95.1351	317.664
HGLibB_35098	PAPPA	27	167.851	332.779	222.274	412.029	4331.34	739.975	4819.16	229.981	33.8588	62.691	548.373	416.356
HGLibA_44002	SHC2	8	224.367	182.602	231.165	285.507	0	142.914	0	229.981	36.3668	82.9734	173.218	38.0374
HGLibB_46834	SPTLC1	59	211.934	368.616	400.094	367.913	1226.1	481.143	9.23716	229.981	125.403	165.947	152.575	285.795
HGLibB_39400	PTPN20A	11	215.89	197.107	305.849	258.039	387.685	341.405	0	229.981	0	22.1262	3.59	159.346
HGLibB_29535	MNT	23	276.361	324.246	347.637	322.132	7.52786	468.439	538.395	229.981	1.25403	68.2226	51.1575	2.05608
HGLibA_64590	NonTargetingControlGuideForHuman_0207	11	96.6417	11.0926	118.25	57.4344	545.77	854.306	85.7736	229.981	105.338	66.3787	17.95	52.43
HGLibB_07117	CAND1	2	161.635	110.926	148.479	109.875	0	0	0	229.981	0	0	60.1326	1.02804
HGLibA_40351	RASGRP3	57	506.945	430.906	618.812	365.416	0	9.52758	0	228.758	0	0	129.24	244.673
HGLibB_05106	C10orf95	18	124.9	132.258	144.034	140.673	167.495	425.565	538.395	228.758	0	0	92.4426	100.748
HGLibA_07402	CBLL1	77	554.418	407.014	606.364	427.012	0	4.76379	0	228.758	36.3668	0	705.436	246.729
HGLibB_45401	SLCO1B7	8	111.901	199.667	162.705	99.0535	0	168.321	0	228.758	45.145	0	106.803	225.14
HGLibA_65084	NonTargetingControlGuideForHuman_0701	8	283.143	163.83	293.402	135.678	1.88196	120.683	3.95878	228.758	0	62.691	43.9775	169.626
HGLibA_55169	ZFC3H1	42	217.02	178.335	365.419	209.76	0	107.979	0	228.758	179.326	35.0332	109.495	217.944
HGLibA_49789	TMCO4	57	392.784	329.366	423.21	387.058	0	125.446	0	228.758	0	0	364.385	358.785
HGLibA_08139	CCP110	4	167.286	215.026	76.4624	229.738	32.9344	134.974	1067.55	228.758	0	110.631	189.373	457.477
HGLibA_16958	FBN2	91	13.5638	29.8648	0	49.1106	11.2918	179.436	1.31959	228.758	149.229	0	45.7725	130.561
HGLibA_14723	EIF2AK1	8	135.072	129.698	138.699	60.7639	0	0	0	228.758	57.6853	0	73.5951	164.486
HGLibB_34029	OR51A2	4	45.7777	35.8377	26.6729	60.7639	13.1738	490.67	1111.1	228.758	392.511	38.7209	0	0
HGLibA_12772	2020-12-01	18	97.2069	105.807	261.395	99.0535	15.9967	100.04	370.806	228.758	82.7659	1.84385	23.335	190.187
HGLibB_00565	ACSL6	18	7.91219	23.8918	0	22.4743	6.58688	42.8741	529.157	228.758	38.8749	0	38.5925	55.5141
HGLibB_45303	SLC7A13	54	1.69547	29.0115	0.889097	5.82668	358.514	184.2	1.31959	228.758	48.9071	0	38.5925	18.5047
HGLibB_21279	HIGD1A	55	370.743	416.4	530.791	581.003	3976.59	1135.37	1155.96	227.534	126.657	259.983	600.428	601.402
HGLibA_07286	CASK	77	583.241	544.392	824.193	589.327	0.940982	255.657	1.31959	227.534	386.241	75.598	318.613	254.953
HGLibB_00573	ACSM2B	81	65.5581	108.366	86.2424	118.198	215.485	585.946	1030.6	227.534	111.609	0	1.795	187.103
HGLibB_27740	LYZ	49	45.7777	38.3975	74.6842	75.7468	7.52786	611.353	465.817	227.534	18.8104	92.1927	0.897501	116.168
HGLibB_00668	ACTR5	42	248.669	209.053	272.064	268.027	0.940982	38.1103	0	227.534	0	164.103	143.6	241.589
HGLibB_10579	COL5A2	81	10.738	83.6213	0	12.4857	389.567	636.76	1144.09	227.534	82.7659	0	31.4125	0
HGLibA_28147	MAP2K4	57	397.87	326.806	446.327	384.561	474.255	20.6431	1.31959	227.534	53.9232	0	146.293	278.598
HGLibA_56966	ZPBP2	8	256.016	162.976	200.936	155.656	0	9.52758	0	226.311	77.7497	0	181.295	91.4954
HGLibB_21783	HNRNPD	67	174.068	148.47	203.603	243.056	0.940982	26.9948	0	226.311	101.576	60.8472	48.465	344.393
HGLibB_29232	MINA	93	0	5.11967	0	0	4.70491	88.9241	0	226.311	0	0	0	0
HGLibA_46418	SPARC	42	345.876	247.451	416.097	268.027	0	65.1051	0	226.311	30.0967	0	130.138	312.524
HGLibB_20855	HAUS4	55	142.419	173.216	143.145	239.726	4647.51	546.248	11.8764	226.311	195.628	165.947	278.225	522.243
HGLibB_00302	ABL1	64	37.8655	63.1426	96.9116	132.349	61.1638	1853.11	3085.21	226.311	205.661	55.3156	0	0
HGLibB_07169	CAPN7	36	82.5128	83.6213	24.0056	98.2211	1331.49	265.184	2.63919	226.311	0	0	36.7975	258.038
HGLibA_03912	AWAT1	16	126.03	140.791	149.368	213.09	1066.13	838.427	1912.09	225.088	41.3829	114.319	295.278	113.084
HGLibA_10795	CORO7-PAM16	57	402.956	439.439	326.299	435.336	0	39.6982	0	225.088	116.625	234.169	415.543	50.3739
HGLibB_06750	C9orf69	51	413.694	304.62	290.735	360.422	0.940982	106.391	2.63919	225.088	51.4152	106.943	116.675	133.645
HGLibA_20719	GZMA	57	227.758	420.666	489.893	258.039	222.072	655.815	1.31959	225.088	149.229	1.84385	268.353	304.299
HGLibB_05070	C10orf53	77	712.097	606.681	753.954	529.395	0	131.798	0	225.088	198.136	73.7541	249.505	472.898
HGLibA_60318	hsa-mir-4477a	2	158.809	86.1811	136.921	139.84	0	0	0	225.088	0	55.3156	12.565	0
HGLibB_18786	GCNT2	27	245.843	323.393	275.62	455.313	6340.34	2799.52	5844.48	225.088	40.1289	129.07	435.288	961.216
HGLibB_02064	ANKRD32	46	251.495	300.354	423.21	329.624	2488.9	874.949	14.5155	225.088	391.257	112.475	431.698	523.271
HGLibB_18407	GAGE1	28	328.921	394.215	350.304	258.871	181.61	441.444	2.63919	225.088	139.197	167.791	197.45	395.795
HGLibB_07762	CCDC38	8	128.856	156.15	277.398	80.7411	0	158.793	3.95878	225.088	147.975	110.631	75.3901	61.6823
HGLibB_19575	GOLGA4	2	111.336	60.5828	104.913	98.2211	0.940982	106.391	0	225.088	0	0	0	80.187
HGLibB_26744	LOC100130370	38	268.449	142.498	174.263	263.865	0	87.3361	0	225.088	89.036	70.0664	281.815	38.0374
HGLibA_35592	PCGF1	49	8.47735	0	0	9.15621	10.3508	312.822	1.31959	225.088	99.0682	0	0	0
HGLibA_17629	FLJ44313	2	170.112	123.725	115.583	67.423	0	1.58793	0	225.088	0	14.7508	103.213	95.6076
HGLibB_44429	SLC17A9	2	42.9519	73.382	41.7876	25.8039	0	0	0	225.088	0	0	2.6925	204.58
HGLibB_55214	ZFYVE21	8	222.672	259.397	176.041	183.124	239.95	60.3413	2.63919	223.864	84.0199	95.8804	123.855	170.654
HGLibA_53760	VPS29	51	310.836	217.586	409.874	262.201	0	111.155	0	223.864	55.1772	44.2525	76.2876	0
HGLibA_53796	VPS4A	57	332.877	286.702	352.972	362.919	0	85.7482	0	223.864	0	16.5947	448.75	290.935
HGLibB_44240	SKP1	46	271.84	464.184	545.906	338.78	2216.95	913.06	3.95878	223.864	135.435	414.867	761.081	288.879
HGLibB_24985	KL	57	557.809	470.157	439.214	427.845	2.82295	508.137	1.31959	223.864	0	70.0664	176.808	139.813
HGLibB_08306	CD248	18	12.4334	20.4787	0	37.4572	16.9377	392.219	365.528	223.864	0	29.5017	0	60.6543
HGLibB_07562	CCDC121	23	132.247	112.633	152.036	195.61	0.940982	398.57	1.31959	223.864	0	0	65.5176	34.9533
HGLibA_31036	NACAD	23	171.242	243.184	228.498	189.783	66.8097	725.684	2.63919	223.864	66.4635	36.8771	61.9276	0
HGLibB_52487	UBAP2	42	259.407	126.285	430.323	173.136	0	0	0	223.864	0	25.8139	60.1326	231.309
HGLibA_12413	DCAF10	42	248.669	275.609	308.517	186.454	0	0	0	222.641	0	0	93.3401	302.243
HGLibB_47037	SRSF9	77	636.931	362.643	778.849	580.171	0	14.2914	0	222.641	1.25403	145.664	253.993	280.654
HGLibA_30442	MTMR9	77	713.227	552.071	753.954	671.733	0	168.321	0	222.641	70.2256	116.163	359	204.58
HGLibA_37670	POMT1	57	524.465	349.844	594.806	230.57	0.940982	22.231	0	222.641	82.7659	0	218.99	238.505
HGLibA_40937	RFPL4A	8	135.072	122.019	263.173	159.817	0	144.502	0	222.641	0	31.3455	55.645	0
HGLibB_07921	CCDC92	59	148.636	171.509	184.932	271.357	1706.94	644.699	393.239	222.641	132.927	27.6578	158.858	308.411
HGLibB_48659	TCEAL6	3	447.604	359.23	633.926	973.888	10419.5	2334.26	5790.38	222.641	623.252	324.518	599.531	1387.85
HGLibA_53072	UPK1B	8	215.89	237.211	188.489	144.835	0	34.9345	1.31959	222.641	0	0	168.73	80.187
HGLibB_03658	ATP5G3	36	67.2536	136.525	111.137	245.553	786.661	161.969	2.63919	222.641	53.9232	165.947	70.9026	1.02804
HGLibA_53545	VAT1L	93	0	19.6254	0	1.66477	20.7016	42.8741	1.31959	222.641	0	0	0	0
HGLibB_11487	CT45A1	57	274.101	359.23	352.972	258.039	0	155.617	0	221.418	101.576	101.412	241.428	150.094
HGLibB_55377	ZNF114	46	228.323	368.616	376.088	369.578	2294.11	638.348	600.416	221.418	263.346	272.89	524.14	655.888
HGLibB_04226	BBS9	51	265.623	261.103	278.287	316.305	0	50.8137	0	221.418	0	27.6578	47.5675	178.879
HGLibA_31364	NCR2	46	193.283	287.555	199.158	154.823	2994.21	220.722	9.23716	221.418	200.645	112.475	184.885	391.683
HGLibA_25315	KLRK1	8	147.506	110.926	123.584	105.713	0	0	0	221.418	0	0	0	233.365
HGLibB_47348	STAU1	16	96.6417	114.339	25.7838	117.366	5.64589	538.308	2067.8	221.418	0	0	131.933	135.701
HGLibA_04405	BEND3	4	25.432	9.38607	0	0	9.40982	106.391	1031.92	221.418	166.786	0	1.795	29.8131
HGLibB_39700	QSER1	8	254.886	168.949	208.938	247.218	0	63.5172	0	220.194	90.29	118.007	70.9026	245.701
HGLibB_30141	MSANTD4	46	396.175	494.902	582.359	579.338	2535.95	1341.8	10.5568	220.194	283.41	403.804	556.45	723.739
HGLibB_25749	KRTAP5-10	23	266.189	320.833	424.988	282.178	190.078	543.072	1.31959	220.194	179.326	488.621	264.763	144.953
HGLibB_48849	TDRD5	11	149.201	180.042	192.934	264.698	327.462	249.305	273.156	220.194	234.503	125.382	306.048	172.71
HGLibB_14270	DYX1C1	94	133.377	260.25	179.598	275.519	2362.81	1837.23	1245.7	220.194	81.5118	110.631	291.688	193.271
HGLibB_48862	TDRKH	2	39.5609	101.54	47.1221	44.1163	0	0	0	220.194	0	60.8472	94.2376	79.1589
HGLibB_16358	FAM196A	18	87.5992	62.2893	17.7819	102.383	5.64589	114.331	269.197	220.194	112.863	180.698	140.01	0
HGLibB_22152	HSD17B13	57	298.968	301.207	320.964	273.022	83.7474	146.09	252.043	220.194	0	0	358.103	148.038
HGLibA_47093	SRSF9	42	206.847	215.026	462.331	222.246	0	15.8793	0	220.194	0	33.1894	192.963	272.43
HGLibB_45208	SLC5A12	18	32.2139	48.6369	67.5714	46.6134	13.1738	508.137	457.899	220.194	288.426	1.84385	100.52	0
HGLibB_21156	HES3	8	127.725	186.015	85.3533	184.789	253.124	96.8637	5.27838	220.194	56.4313	49.784	67.3126	127.477
HGLibB_33205	OCIAD2	8	161.635	205.64	208.049	188.951	0.940982	144.502	0	220.194	0	46.0963	0	67.8505
HGLibB_49533	TKTL2	49	53.6899	28.1582	99.5789	55.7696	127.033	308.058	128.001	220.194	165.532	35.0332	5.385	2.05608
HGLibB_02858	ARHGEF39	10	49.1686	83.6213	32.0075	26.6362	0	196.903	0	220.194	0	0	0	0
HGLibA_34895	P2RY8_X	51	330.616	216.733	343.191	258.871	0.940982	60.3413	0	218.971	119.133	153.04	159.755	162.43
HGLibB_42722	SATB1	61	1.69547	19.6254	0	52.4401	13.1738	112.743	2.63919	218.971	309.745	0	31.4125	0
HGLibA_28076	MAN2B1	8	154.288	246.598	266.729	255.541	0.940982	61.9293	0	218.971	94.0521	46.0963	30.515	64.7664
HGLibA_05684	C19orf57	29	877.123	868.638	990.454	605.975	0	176.26	1.31959	218.971	65.2095	103.256	516.96	780.281
HGLibA_64703	NonTargetingControlGuideForHuman_0320	8	201.761	199.667	140.477	59.0992	0	0	0	218.971	0	0	55.645	206.636
HGLibA_16836	FANCC	77	614.89	542.685	667.712	554.367	0	107.979	2.63919	218.971	50.1611	23.9701	362.59	262.15
HGLibB_27087	LPXN	16	16.9547	41.8107	11.5583	47.4458	7.52786	1224.29	1712.83	218.971	0	0	0	0
HGLibA_18155	FUCA1	45	116.987	131.405	129.808	126.522	0	0	0	218.971	0	0	97.8276	385.514
HGLibB_29647	MOSPD2	8	154.853	179.189	205.381	154.823	0	28.5827	2.63919	218.971	26.3346	31.3455	172.32	188.131
HGLibA_58614	hsa-mir-3139	18	10.738	34.9844	10.6692	57.4344	12.2328	107.979	544.993	218.971	198.136	0	84.3651	0
HGLibA_34822	OXGR1	18	63.8627	98.127	54.2349	62.4287	381.098	347.757	424.909	218.971	215.693	71.9103	0	58.5982
HGLibA_49663	TLR8	8	140.159	197.107	215.162	195.61	0	0	0	218.971	51.4152	0	63.7226	84.2991
HGLibA_48446	TATDN3	61	24.8669	11.9459	0	9.15621	13.1738	15.8793	0	218.971	298.459	95.8804	119.368	0
HGLibA_20570	GTF2IRD2	36	103.989	86.1811	123.584	144.835	1003.09	333.465	1.31959	218.971	33.8588	68.2226	162.448	277.57
HGLibB_19905	GPR151	18	134.507	217.586	188.489	92.3945	350.045	84.1603	542.353	218.971	50.1611	0	1.795	234.393
HGLibA_24720	KIAA1217	28	455.516	423.226	320.075	275.519	0	69.8689	2.63919	217.748	56.4313	212.043	423.62	492.43
HGLibB_01438	AKAP6	94	291.056	249.157	346.748	357.925	2503.01	863.834	1463.43	217.748	382.479	134.601	535.808	785.421
HGLibA_43663	SETD9	29	731.878	544.392	585.915	576.009	3.76393	61.9293	0	217.748	46.399	0	345.538	604.487
HGLibA_25200	KLHL38	42	279.187	262.81	399.205	291.334	0	26.9948	0	217.748	61.4474	0	258.48	336.169
HGLibA_01841	AMY1A	36	300.098	231.239	293.402	220.581	843.12	95.2758	6.59797	217.748	127.911	1.84385	207.323	135.701
HGLibB_24844	KIF18B	94	257.146	330.219	518.344	405.37	2751.43	1109.96	1972.79	217.748	272.124	123.538	294.38	531.496
HGLibA_64239	hsa-mir-890	8	325.53	214.173	167.15	173.136	0	0	0	217.748	50.1611	55.3156	35.0025	216.916
HGLibB_16351	FAM194B	11	148.636	183.455	282.733	275.519	318.993	800.317	0	217.748	530.454	271.046	290.79	203.552
HGLibB_53366	UTP11L	4	3.39094	29.0115	0	33.2953	4.70491	82.5723	688.828	217.748	307.237	5.53156	49.3625	1.02804
HGLibB_51898	TSPY1	8	248.104	285.848	202.714	101.551	0	9.52758	0	216.525	109.1	27.6578	101.418	72.9907
HGLibA_60220	hsa-mir-4453	54	35.0397	75.9418	53.3458	29.1334	378.275	277.888	2.63919	216.525	0	40.5648	0.897501	76.0748
HGLibA_60786	hsa-mir-4667	77	685.535	682.623	590.36	473.626	0	168.321	0	216.525	38.8749	33.1894	363.488	177.851
HGLibB_31703	NEUROG1	55	246.973	609.241	491.671	646.761	3871.2	1489.48	559.508	216.525	116.625	300.548	442.468	710.374
HGLibB_13064	DGKQ	63	165.026	88.741	254.282	81.5735	0	0	0	216.525	0	57.1595	287.2	23.6449
HGLibB_49904	TMEM141	4	19.7805	3.41311	0.889097	84.903	409.327	85.7482	672.993	216.525	670.905	53.4717	0	150.094
HGLibB_16235	FAM170A	76	132.247	390.802	149.368	490.273	4337.93	3679.23	21401.2	216.525	121.641	156.728	444.263	783.365
HGLibB_53578	VGLL4	11	360.005	515.38	467.665	233.067	953.215	624.056	1.31959	216.525	184.342	199.136	244.12	151.122
HGLibA_37004	PLCG2	51	302.359	230.385	579.691	266.362	0	95.2758	1.31959	216.525	52.6692	40.5648	76.2876	307.383
HGLibB_55780	ZNF345	18	15.2592	97.2738	58.6804	49.943	4.70491	74.6327	480.332	216.525	313.507	22.1262	47.5675	0
HGLibB_48673	TCEANC2	54	6.78188	63.9959	25.7838	45.781	300.173	176.26	1.31959	216.525	89.036	0	99.6226	1.02804
HGLibA_20585	GTF3C3	77	527.856	553.778	621.479	466.134	0	60.3413	0	216.525	166.786	62.691	214.503	241.589
HGLibA_41172	RHOBTB1	4	62.7324	28.1582	8.89097	15.8153	342.518	106.391	683.55	216.525	171.802	12.907	21.54	60.6543
HGLibB_33991	OR4L1	4	0	0	0.889097	34.1277	35.7573	477.967	826.066	216.525	139.197	1.84385	0	0
HGLibB_10552	COL3A1	77	558.374	425.786	524.567	383.728	209.839	622.468	2.63919	215.301	215.693	84.8172	189.373	298.131
HGLibA_50586	TMIGD1	8	182.546	110.926	157.37	145.667	0	17.4672	0	215.301	51.4152	0	128.343	121.309
HGLibA_13183	DHX34	2	148.636	151.03	122.695	109.042	0	49.2258	0	215.301	0	0	58.3376	0
HGLibA_22940	IKZF5	8	272.405	192.841	217.829	147.332	0	0	0	215.301	0	55.3156	53.85	132.617
HGLibA_63237	hsa-mir-6769a	18	15.8244	17.9189	0	3.32953	37.6393	34.9345	413.033	215.301	164.278	22.1262	0	0
HGLibB_40559	RBMY1A1	31	220.976	230.385	248.947	213.09	1.88196	152.441	0	214.078	0	23.9701	136.42	0
HGLibB_07976	CCL18	54	29.9533	37.5443	35.5639	54.1049	409.327	117.507	2.63919	214.078	0	7.37541	40.3875	1.02804
HGLibB_12156	CYP46A1	4	107.945	152.737	87.1315	80.7411	47.9901	490.67	646.601	214.078	0	0	0	68.8786
HGLibB_20250	GRID2IP	49	74.0355	136.525	121.806	124.857	30.1114	400.158	0	214.078	117.879	1.84385	53.85	0
HGLibA_33607	OR13C8	8	269.58	124.579	168.928	238.061	0	11.1155	0	214.078	0	23.9701	59.2351	233.365
HGLibB_36621	PILRA	94	143.55	67.409	128.03	163.979	2075.81	900.356	954.067	214.078	112.863	40.5648	122.958	344.393
HGLibB_25910	LAMA3	77	486.6	422.373	662.377	486.111	0.940982	192.139	1.31959	214.078	120.387	94.0365	161.55	395.795
HGLibA_12208	CYP51A1	77	582.111	452.238	576.135	376.237	0	328.701	1.31959	212.855	50.1611	239.701	420.928	369.066
HGLibB_36502	PIGC	29	761.831	809.761	697.941	481.95	0.940982	168.321	0	212.855	194.374	195.448	830.188	409.159
HGLibA_40145	RAI2	42	306.88	212.466	226.72	190.616	0	61.9293	0	212.855	32.6047	186.229	190.27	311.496
HGLibA_52486	TYW3	57	516.553	386.535	466.776	326.294	0	200.079	0	212.855	57.6853	79.2857	259.378	275.514
HGLibA_45060	SLC38A11	38	263.928	123.725	288.957	147.332	0	150.853	0	212.855	0	29.5017	260.275	0
HGLibA_40954	RFTN2	77	518.814	550.365	701.498	362.919	0.940982	208.019	3.95878	212.855	137.943	36.8771	464.905	258.038
HGLibA_16159	FAM150B	77	942.116	642.519	623.257	534.39	0	176.26	0	212.855	0	53.4717	268.353	387.57
HGLibA_21107	HEG1	51	463.428	261.957	317.408	255.541	0	0	1.31959	212.855	0	0	90.6476	88.4113
HGLibA_46919	SQSTM1	2	87.0341	49.4902	102.246	54.9373	0	93.6879	0	212.855	31.3507	145.664	62.8251	0
HGLibA_01134	AGA	29	715.488	612.654	770.847	462.805	0	34.9345	0	212.855	0	95.8804	182.193	598.318
HGLibB_48004	SYT15	57	441.387	335.339	362.752	407.035	0	103.215	0	212.855	165.532	66.3787	149.883	225.14
HGLibA_09117	CEP170	2	167.851	126.285	87.1315	80.7411	0	0	0	212.855	62.7014	0	38.5925	1.02804
HGLibB_17410	FGFBP3	8	224.932	157.003	197.38	161.482	0	65.1051	0	212.855	43.891	0	0	1.02804
HGLibA_32005	NKAPL	38	209.673	303.767	340.524	203.934	0.940982	69.8689	1.31959	212.855	0	0	176.808	129.533
HGLibA_51990	TSPYL6	61	17.5198	15.359	13.3365	44.1163	41.4032	47.6379	2.63919	212.855	201.899	59.0033	95.1351	0
HGLibB_54841	ZBTB49	8	108.51	99.8336	159.148	62.4287	14.1147	112.743	1.31959	212.855	77.7497	0	68.2101	133.645
HGLibB_21550	HK1	51	508.641	273.902	479.223	349.601	0	0	0	212.855	37.6208	31.3455	101.418	261.122
HGLibB_34121	OR52E8	42	285.404	258.543	324.52	191.448	0	0	0	212.855	0	0	186.68	246.729
HGLibB_45158	SLC4A1AP	18	10.1728	22.1852	4.44549	0	5.64589	266.772	362.889	212.855	0	0	0	0
HGLibA_56741	ZNF782	29	775.96	540.125	709.5	563.523	0.940982	142.914	2.63919	211.631	76.4957	197.292	257.583	568.505
HGLibA_64451	NonTargetingControlGuideForHuman_0068	11	178.589	180.895	268.507	146.499	374.511	128.622	1.31959	211.631	47.6531	0	262.07	225.14
HGLibB_35539	PCED1B	27	452.125	510.261	721.947	657.582	3885.32	2635.96	4030.04	211.631	324.793	372.458	978.276	1144.21
HGLibA_15655	ETV3L	77	632.41	404.454	716.612	434.504	0	173.084	0	211.631	72.7336	186.229	280.02	372.15
HGLibB_32886	NUDT1	70	80.2522	90.4475	192.045	114.869	8.46884	260.42	1.31959	211.631	0	0	83.4676	0
HGLibA_06261	C3orf67	42	295.577	237.211	208.938	213.09	0	0	0	211.631	37.6208	57.1595	174.115	193.271
HGLibA_41265	RIMBP3B	18	126.03	126.285	83.5751	54.9373	21.6426	166.733	274.476	211.631	0	0	0	138.785
HGLibB_04442	BEX2	2	54.8202	8.53279	17.7819	40.7867	8.46884	28.5827	1.31959	211.631	80.2578	0	12.565	95.6076
HGLibB_02005	ANKRD13C	10	19.2153	40.9574	0	14.1505	1.88196	235.014	0	211.631	0	0	0	98.6917
HGLibB_25136	KLHL28	46	142.985	239.771	247.169	186.454	2103.1	411.274	653.199	211.631	121.641	307.923	342.845	472.898
HGLibB_48535	TBCE	2	103.424	145.057	73.7951	44.1163	0	33.3465	0	211.631	0	0	43.9775	34.9533
HGLibA_65169	NonTargetingControlGuideForHuman_0786	18	20.3456	37.5443	0	35.7925	8.46884	154.029	616.251	211.631	124.149	25.8139	0	63.7384
HGLibA_35480	PCDHB13	2	59.9066	19.6254	18.671	22.4743	0	1.58793	0	211.631	0	0	27.8225	0
HGLibA_52088	TTC25	2	38.9958	32.4246	29.3402	125.69	0	0	0	211.631	0	0	61.9276	48.3178
HGLibB_35846	PDILT	3	480.948	759.418	581.47	833.215	8807.59	2318.38	5079.12	210.408	198.136	348.488	719.796	1534.86
HGLibA_44875	SLC2A4	8	236.801	221.852	278.287	182.292	0	85.7482	0	210.408	67.7175	0	14.36	249.813
HGLibA_51195	TPSAB1	28	378.09	316.566	376.088	318.803	0.940982	23.8189	0	210.408	0	0	190.27	543.832
HGLibA_54880	ZBTB40	57	444.778	250.011	413.43	441.995	0.940982	160.381	1.31959	210.408	127.911	127.226	549.27	239.533
HGLibB_14702	EIF2AK1	8	237.366	148.47	191.156	146.499	0	22.231	0	210.408	0	97.7242	110.393	44.2056
HGLibB_12584	DDB2	28	539.159	432.612	511.231	420.353	0	17.4672	0	210.408	13.7943	57.1595	356.308	590.094
HGLibA_13036	DGAT2	23	244.713	153.59	142.256	213.922	6.58688	336.641	1.31959	210.408	45.145	23.9701	189.373	207.664
HGLibB_38419	PRHOXNB	8	119.813	254.277	85.3533	156.488	5.64589	20.6431	0	210.408	0	79.2857	77.1851	60.6543
HGLibA_64356	hsa-mir-942	2	166.156	60.5828	79.1296	47.4458	0	0	0	210.408	0	0	26.925	71.9627
HGLibB_32550	NR2C1	18	0	7.67951	0.889097	5.82668	22.5836	98.4516	526.518	210.408	100.322	1.84385	0	0
HGLibB_01029	ADPRHL2	10	45.2125	12.7992	46.2331	3.32953	47.0491	217.546	1.31959	210.408	0	0	0.897501	35.9813
HGLibB_25518	KRT80	49	35.6049	41.8107	8.00187	57.4344	12.2328	336.641	2.63919	210.408	190.612	0	0	0
HGLibB_35156	PARL	94	310.836	403.601	502.34	500.262	2655.45	1472.01	1397.45	209.185	357.398	352.176	419.133	433.832
HGLibB_08514	CDC20B	38	192.718	260.25	188.489	144.835	0	0	0	209.185	35.1128	0	315.92	201.496
HGLibA_62247	hsa-mir-5682	16	45.7777	5.11967	31.1184	50.7753	7.52786	439.857	1382.94	209.185	0	1.84385	0	0
HGLibA_35372	PCBP3	42	322.139	207.347	393.87	164.812	4.70491	211.195	0	209.185	141.705	20.2824	114.88	213.832
HGLibA_33226	OBP2A	28	327.226	361.79	257.838	281.345	0	12.7034	0	209.185	115.371	1.84385	301.56	577.758
HGLibA_16769	FAM86A	67	208.543	178.335	204.492	111.539	0	22.231	0	209.185	0	0	69.1076	399.907
HGLibB_42569	SAC3D1	28	514.857	329.366	488.114	309.646	0	61.9293	0	209.185	58.9393	0	113.983	710.374
HGLibB_02218	ANXA1	93	18.6502	0	0	0	0	127.034	0	209.185	0	0	0	132.617
HGLibB_52778	UFC1	2	175.198	44.3705	107.581	117.366	0	36.5224	0	209.185	1.25403	55.3156	29.6175	87.3833
HGLibA_54311	WIPF3	2	104.554	69.1156	40.0094	74.9144	0	3.17586	0	209.185	0	0	85.2626	35.9813
HGLibB_46030	SNX31	2	72.9052	119.459	79.1296	134.846	0	95.2758	0	209.185	0	0	37.695	70.9346
HGLibB_25416	KRT23	23	248.669	302.061	214.272	109.042	0	376.339	1.31959	207.961	0	68.2226	41.285	49.3458
HGLibB_19547	GNPTAB	20	439.692	399.334	561.02	822.394	12085	2715.36	7779.01	207.961	204.407	108.787	985.456	727.851
HGLibA_09178	CEP95	2	126.03	93.0074	60.4586	102.383	0	0	0	207.961	57.6853	33.1894	0	87.3833
HGLibA_35423	PCDHA1	77	658.972	484.662	714.834	470.296	0.940982	227.074	0	207.961	47.6531	119.85	637.226	345.421
HGLibB_22643	IFNA2	11	61.0369	110.926	68.4605	135.678	487.429	481.143	3.95878	207.961	90.29	191.761	58.3376	174.767
HGLibA_62187	hsa-mir-5586	51	315.922	313.153	366.308	327.126	0	0	0	207.961	0	0	148.985	168.598
HGLibA_24887	KIF1B	57	324.965	348.138	488.114	346.271	0	26.9948	0	207.961	36.3668	116.163	227.068	190.187
HGLibB_42970	SCNN1G	28	437.996	426.639	439.214	381.231	331.226	93.6879	486.93	207.961	0	18.4385	95.1351	299.159
HGLibB_15556	ESPNL	81	5.08641	51.1967	10.6692	40.7867	0.940982	795.553	721.818	207.961	77.7497	0	46.67	1.02804
HGLibA_06677	C9orf131	8	250.364	139.084	151.147	129.852	0	55.5775	0	207.961	61.4474	103.256	113.085	0
HGLibA_32973	NUDT22	93	0	16.2123	0	0	10.3508	3.17586	0	207.961	0	0	0	0
HGLibA_28666	MDC1	2	83.078	110.073	58.6804	149.829	1.88196	4.76379	188.702	206.738	0	0	54.7475	3.08411
HGLibA_54899	ZBTB46	51	274.101	284.142	286.289	358.757	0	1.58793	0	206.738	105.338	0	255.788	149.066
HGLibB_29180	MICU1	8	155.418	147.617	240.945	188.118	0	0	0	206.738	0	0	95.1351	63.7384
HGLibA_15531	ERP44	51	315.922	279.022	473.889	283.01	0	0	1.31959	206.738	0	0	182.193	149.066
HGLibB_16652	FAM65C	27	386.002	269.636	334.301	422.85	3481.63	2447	6674.51	206.738	275.886	127.226	309.638	463.645
HGLibB_26632	LMBR1	2	76.8613	69.1156	111.137	45.781	0	20.6431	0	206.738	0	0	155.268	0
HGLibB_31730	NFATC1	49	25.432	20.4787	54.2349	78.244	25.4065	592.298	411.714	206.738	0	25.8139	152.575	0
HGLibA_33962	OR4C6	18	6.78188	17.9189	0	0	13.1738	220.722	298.228	206.738	0	0	0	0
HGLibB_00561	ACSL5	67	211.368	258.543	240.056	120.695	0	68.281	0	206.738	155.499	0	87.9551	331.028
HGLibB_38788	PRR3	18	32.2139	79.3549	18.671	36.6248	8.46884	268.36	597.776	206.738	137.943	0	0	0
HGLibB_20922	HCAR2	70	106.249	140.791	141.366	64.9258	0.940982	196.903	0	206.738	0	86.6611	128.343	1.02804
HGLibB_22957	IL17A	38	239.626	177.482	342.302	216.419	0	114.331	0	205.515	48.9071	36.8771	219.888	74.0188
HGLibB_16746	FAM86A	57	532.377	558.898	358.306	407.867	0	71.4568	0	205.515	0	97.7242	153.473	252.897
HGLibB_34792	OXSR1	3	371.873	365.203	616.144	638.437	8881.93	1721.32	2340.96	205.515	406.305	261.827	332.973	829.627
HGLibB_14716	EIF2B2	16	174.068	180.895	91.577	184.789	542.947	1438.66	1444.96	205.515	300.967	35.0332	258.48	129.533
HGLibB_32359	NPAS4	4	262.233	265.37	404.539	362.919	0.940982	471.615	762.726	205.515	80.2578	51.6279	313.228	223.084
HGLibB_42862	SCGB1D1	8	193.849	119.459	288.067	204.766	0	133.386	0	205.515	27.5886	110.631	127.445	89.4393
HGLibB_35294	PBRM1	27	144.68	366.91	239.167	422.018	2898.23	1735.61	4330.91	205.515	130.419	1.84385	212.708	134.673
HGLibA_55511	ZNF16	81	167.286	282.435	172.485	221.414	416.855	1602.22	1146.73	205.515	164.278	101.412	133.728	214.86
HGLibA_65336	NonTargetingControlGuideForHuman_0953	51	278.622	427.493	385.868	285.507	0	93.6879	0	205.515	16.3024	0	27.8225	153.178
HGLibB_20453	GSTM4	54	24.3017	69.1156	98.6898	131.516	315.229	87.3361	1.31959	205.515	36.3668	136.445	70.9026	0
HGLibB_38385	PRELP	70	60.4717	151.884	143.145	100.718	0.940982	219.134	2.63919	205.515	230.741	108.787	157.063	92.5234
HGLibB_19860	GPR132	49	71.2097	78.5016	164.483	92.3945	1.88196	446.208	1.31959	205.515	35.1128	189.917	108.598	112.056
HGLibA_58136	hsa-mir-199b	8	213.629	158.71	264.951	175.633	0	0	0	205.515	55.1772	1.84385	43.08	72.9907
HGLibA_13254	DIP2C	42	333.442	136.525	474.778	240.559	0	25.4069	0	205.515	121.641	0	280.918	259.066
HGLibA_00702	ACVRL1	93	2.26063	5.11967	11.5583	33.2953	15.0557	55.5775	1.31959	205.515	48.9071	79.2857	130.138	0
HGLibA_50616	TMPRSS11B	8	177.459	110.073	159.148	193.113	0	0	0	205.515	0	0	100.52	130.561
HGLibA_17026	FBXO11	4	5.08641	4.26639	0	4.16191	5.64589	28.5827	768.004	205.515	139.197	51.6279	0	0
HGLibA_21063	HDX	42	309.141	200.52	270.286	187.286	0	0	0	204.292	0	0	87.9551	307.383
HGLibB_25546	KRTAP1-3	11	204.021	311.447	353.861	268.027	411.209	238.189	0	204.292	28.8426	212.043	218.99	279.626
HGLibB_03284	ASGR1	59	99.4675	175.775	140.477	173.136	1479.22	423.977	0	204.292	174.31	14.7508	293.483	148.038
HGLibA_48899	TDRD10	57	363.961	274.756	260.505	404.538	0.940982	163.557	1.31959	204.292	0	121.694	227.068	211.776
HGLibB_50522	TMIE	2	55.3853	74.2352	44.4549	44.9487	5.64589	100.04	0	204.292	95.3061	40.5648	57.44	48.3178
HGLibA_03040	ARMCX2	96	59.3414	80.2082	126.252	92.3945	0	0	0	204.292	0	49.784	37.695	213.832
HGLibA_32748	NSDHL	38	306.315	232.092	317.408	202.269	0	44.462	1.31959	204.292	0	51.6279	185.783	107.944
HGLibB_14856	ELAVL1	81	31.6488	66.5557	19.5601	64.0935	239.95	1402.14	3.95878	204.292	0	35.0332	9.87251	0
HGLibA_51417	TRIM16	16	6.78188	4.26639	13.3365	54.1049	26.3475	528.781	1687.76	204.292	199.39	33.1894	0	1.02804
HGLibB_20102	GPRC5C	11	182.546	130.552	139.588	158.153	764.078	366.812	3.95878	204.292	264.6	158.571	214.503	94.5795
HGLibA_22979	IL15	54	123.204	95.5672	176.93	101.551	300.173	244.541	2.63919	204.292	53.9232	0	52.055	89.4393
HGLibA_08692	CDH8	16	0	0.853279	0	45.781	339.695	520.841	1336.75	204.292	145.467	0	52.055	81.215
HGLibA_59464	hsa-mir-378j	2	133.942	39.2508	112.026	60.7639	0	0	0	204.292	0	0	46.67	2.05608
HGLibA_24230	KCNH8	38	280.883	338.752	251.614	258.871	0.940982	57.1655	0	203.068	21.3185	20.2824	276.43	169.626
HGLibB_36390	PHLPP2	57	371.308	410.427	410.763	375.405	283.236	284.239	1.31959	203.068	141.705	38.7209	373.36	86.3552
HGLibA_14103	DUOXA1	2	82.5128	41.8107	91.577	33.2953	0	0	0	203.068	0	0	40.3875	0
HGLibB_00945	ADD3	94	261.667	419.813	288.067	318.803	2475.72	2497.81	1030.6	203.068	421.353	1.84385	328.485	484.206
HGLibB_01501	AKR7A3	51	225.497	275.609	508.564	203.934	0	14.2914	1.31959	203.068	101.576	40.5648	139.113	192.243
HGLibB_21268	HIF1A	57	383.741	305.474	625.924	471.129	600.347	296.943	3.95878	203.068	164.278	383.521	427.21	192.243
HGLibB_49850	TMEM126A	49	83.078	104.1	126.252	54.1049	0	438.269	1.31959	203.068	0	0	85.2626	59.6262
HGLibA_61442	hsa-mir-500a	2	111.336	97.2738	184.043	82.4059	0	0	0	203.068	0	0	52.055	0
HGLibB_10608	COL9A1	42	190.458	235.505	202.714	231.402	0.940982	0	0	203.068	0	0	218.99	297.103
HGLibA_04092	BAGE	8	286.534	196.254	170.707	203.934	0	101.627	0	203.068	0	40.5648	167.833	198.411
HGLibB_03528	ATN1	8	194.979	169.802	190.267	167.309	0.940982	125.446	0	203.068	117.879	116.163	127.445	252.897
HGLibB_46519	SPDYC	42	386.002	376.296	248.947	335.45	0	14.2914	1.31959	203.068	0	0	68.2101	389.627
HGLibA_42997	SCN5A	2	81.3825	59.7295	15.1147	156.488	0	0	1.31959	203.068	0	0	102.315	1.02804
HGLibB_06551	C7orf55	67	228.888	197.107	158.259	50.7753	0	0	0	203.068	40.1289	0	104.11	340.281
HGLibA_55499	ZNF148	28	436.301	250.864	368.086	290.502	0	0	0	201.845	174.31	0	6.28251	438.972
HGLibA_64839	NonTargetingControlGuideForHuman_0456	11	246.408	302.914	218.718	247.218	432.852	743.151	2.63919	201.845	299.713	180.698	405.67	54.486
HGLibA_42978	SCN1B	93	24.3017	54.6098	17.7819	0	35.7573	104.803	2.63919	201.845	17.5564	0	0	0
HGLibB_35378	PCDHA1	59	429.519	339.605	506.785	416.191	1310.79	487.494	394.559	201.845	100.322	311.611	441.57	235.421
HGLibB_47466	STMN3	42	361.7	250.011	438.325	89.0649	31.0524	381.103	0	201.845	132.927	47.9402	116.675	385.514
HGLibB_23061	IL22RA1	8	163.33	127.139	107.581	100.718	5.64589	141.326	2.63919	201.845	0	42.4086	85.2626	180.935
HGLibA_04750	BPY2C	49	7.91219	124.579	26.6729	49.1106	3.76393	360.46	1.31959	201.845	79.0038	33.1894	85.2626	2.05608
HGLibB_49726	TMCO3	36	33.3442	63.1426	127.141	96.5564	829.005	192.139	7.91757	201.845	0	0	50.26	111.028
HGLibA_13612	DNAJC28	4	100.598	81.9148	143.145	117.366	1.88196	112.743	768.004	201.845	0	33.1894	43.08	76.0748
HGLibA_34923	PABPC1L	8	189.327	164.683	238.278	241.391	0	0	0	201.845	68.9715	73.7541	175.91	176.823
HGLibA_30735	MYH7B	42	297.837	353.257	221.385	318.803	0.940982	0	0	201.845	0	0	201.04	241.589
HGLibA_41394	RNASE11	38	295.012	261.957	177.819	353.763	0	1.58793	0	201.845	0	110.631	271.943	148.038
HGLibA_09679	CIAPIN1	8	192.153	206.493	93.3552	111.539	0	0	0	201.845	0	0	50.26	280.654
HGLibB_28652	MDM1	81	1.13031	8.53279	0.889097	10.821	5.64589	678.046	1054.36	201.845	0	0	0	0
HGLibA_58896	hsa-mir-3199-1	29	830.215	670.677	854.422	600.148	0	82.5723	0	200.622	48.9071	82.9734	491.83	771.029
HGLibA_39764	QTRTD1	8	187.067	198.814	190.267	188.951	0	52.4017	0	200.622	0	0	160.653	0
HGLibB_37422	POFUT2	23	202.891	196.254	232.054	140.673	40.4622	200.079	333.857	200.622	86.5279	164.103	54.7475	1.02804
HGLibB_09763	CKLF-CMTM1	42	280.318	226.119	186.71	212.258	93.1572	22.231	0	200.622	55.1772	1.84385	113.983	311.496
HGLibA_52053	TTC14	57	387.132	380.562	316.519	272.189	0.940982	228.662	0	200.622	0	35.0332	217.195	135.701
HGLibA_24612	KIAA0232	42	258.276	329.366	336.079	273.022	0	6.35172	0	200.622	95.3061	0	338.358	364.954
HGLibA_58854	hsa-mir-3189	8	166.721	127.992	184.043	139.84	0	0	0	200.622	0	0	9.87251	83.2711
HGLibB_13071	DGUOK	2	67.8188	71.6754	91.577	41.6191	0	23.8189	1.31959	200.622	0	70.0664	39.49	0
HGLibB_01459	AKIRIN2	8	137.333	158.71	90.6879	126.522	0	19.0552	1.31959	200.622	0	0	172.32	129.533
HGLibB_17508	FILIP1L	11	36.7352	55.4631	164.483	55.7696	384.862	497.022	199.259	200.622	40.1289	0	3.59	127.477
HGLibA_49570	TJP1	4	115.292	104.953	99.5789	94.8916	1.88196	114.331	1068.87	200.622	0	0	52.9525	0
HGLibB_41242	RIN3	18	120.378	110.926	89.7988	91.5621	0.940982	177.848	327.259	200.622	22.5725	0	36.7975	128.505
HGLibA_33165	NXPH2	42	219.846	204.787	230.276	297.993	0	1.58793	0	199.398	63.9554	0	123.855	334.112
HGLibB_54799	ZBTB34	59	188.762	253.424	408.096	302.987	1759.64	531.956	502.766	199.398	214.439	160.415	333.87	204.58
HGLibB_03337	ASNSD1	8	174.633	199.667	279.176	222.246	7.52786	87.3361	1.31959	199.398	0	90.3488	58.3376	159.346
HGLibA_31412	NDRG1	51	456.646	428.346	579.691	303.82	0	73.0448	2.63919	199.398	0	0	120.265	194.299
HGLibB_38314	PRDM1	59	251.495	349.844	679.27	356.26	1298.56	773.322	960.665	199.398	173.056	184.385	486.445	288.879
HGLibA_23867	ITPRIPL2	57	296.142	269.636	468.554	407.867	0	177.848	0	199.398	20.0645	0	528.628	237.477
HGLibB_12812	DEFB105A	81	176.894	230.385	377.866	156.488	650.219	700.277	579.302	199.398	125.403	241.545	185.783	155.234
HGLibA_49984	TMEM14C	42	236.801	301.207	364.53	265.53	0	122.271	0	199.398	0	0	183.09	346.449
HGLibA_11339	CSF3	8	185.936	131.405	216.051	146.499	0	0	0	199.398	0	0	164.243	190.187
HGLibB_31880	NID1	81	10.1728	51.1967	68.4605	68.2554	6.58688	2019.85	1254.93	199.398	17.5564	33.1894	0	212.804
HGLibB_46576	SPG20	67	290.49	209.053	295.18	261.368	0	23.8189	0	199.398	0	70.0664	2.6925	434.86
HGLibA_58982	hsa-mir-329-2	16	1.69547	17.9189	39.1203	18.3124	4.70491	184.2	1528.09	199.398	87.782	0	34.105	0
HGLibA_26741	LNPEP	28	538.594	414.693	647.263	305.484	0	0	0	199.398	0	68.2226	115.778	404.019
HGLibA_58473	hsa-mir-30a	2	118.118	93.8607	104.913	84.0706	0	0	0	199.398	0	0	43.9775	0
HGLibA_39399	PTOV1	93	0	0	0	0	0	6.35172	0	199.398	0	0	0	0
HGLibB_06779	CA1	27	172.373	190.281	222.274	328.791	3251.09	2481.93	6974.06	198.175	145.467	140.133	184.885	456.449
HGLibA_58076	hsa-mir-193b	51	349.832	287.555	392.092	153.158	0	0	0	198.175	94.0521	0	0	98.6917
HGLibB_33822	OR2T27	36	194.979	178.335	256.06	209.76	803.599	69.8689	2.63919	198.175	0	68.2226	215.4	62.7103
HGLibB_25089	KLHL10	80	269.58	168.096	368.086	300.49	6165.32	1243.35	2343.6	198.175	377.462	193.605	273.738	685.702
HGLibB_12888	DEFB134	55	249.234	384.829	342.302	447.822	4204.31	1578.4	2116.63	198.175	253.314	219.419	208.22	545.888
HGLibA_05211	C11orf91	28	510.336	384.829	606.364	408.7	0	31.7586	0	198.175	2.50806	118.007	196.553	609.627
HGLibA_56329	ZNF587	77	614.325	390.802	617.922	407.867	0.940982	0	0	198.175	77.7497	0	124.753	378.318
HGLibB_10920	CPLX1	16	84.2083	77.6484	120.917	161.482	229.6	111.155	1572.96	198.175	0	3.68771	99.6226	148.038
HGLibB_07626	CCDC147	8	202.891	146.764	313.851	137.343	0	33.3465	0	198.175	0	71.9103	56.5425	177.851
HGLibA_47585	STRC	59	354.353	493.195	336.079	378.734	1536.62	620.881	5.27838	198.175	104.084	105.1	193.86	368.038
HGLibA_62068	hsa-mir-548t	23	246.973	207.347	200.936	248.05	17.8787	303.295	2.63919	198.175	68.9715	0	102.315	0
HGLibB_52001	TTC19	61	31.0836	56.3164	25.7838	23.3067	3.76393	74.6327	0	198.175	114.117	0	78.9801	0
HGLibB_52558	UBE2K	18	0	21.332	0	24.1391	0	38.1103	607.014	198.175	114.117	0	0	0
HGLibA_34956	PACS2	29	690.056	665.557	771.736	516.91	0	39.6982	0	196.952	196.882	0	389.515	612.711
HGLibA_08495	CD99L2	2	70.6445	103.247	87.1315	54.1049	0	0	0	196.952	36.3668	0	28.72	97.6636
HGLibB_03988	B3GNT4	51	401.261	187.721	344.97	218.084	0	53.9896	0	196.952	0	64.5349	104.11	153.178
HGLibB_08273	CD2	46	137.898	186.868	396.537	362.919	3275.56	1518.06	11.8764	196.952	214.439	118.007	370.668	423.552
HGLibA_60254	hsa-mir-4462	51	383.741	346.431	669.49	369.578	1.88196	73.0448	1.31959	196.952	0	0	58.3376	286.823
HGLibB_43896	SH3GL2	59	282.578	447.971	364.53	528.563	1210.1	689.161	267.878	196.952	184.342	413.023	324.895	275.514
HGLibB_05712	C19orf82	51	356.614	441.998	448.105	232.235	0	88.9241	0	196.952	0	0	183.09	4.11215
HGLibB_53659	VPREB3	91	171.808	58.8762	100.468	94.8916	16.9377	276.3	3.95878	196.952	0	0	0	167.57
HGLibB_27477	LSM1	59	276.927	203.08	329.855	284.675	1472.64	457.324	5.27838	196.952	155.499	160.415	160.653	107.944
HGLibA_65276	NonTargetingControlGuideForHuman_0893	8	178.024	193.694	201.825	134.014	0	60.3413	1.31959	196.952	0	36.8771	175.91	48.3178
HGLibB_33852	OR2V1	89	0	0	0	32.4629	276.649	61.9293	2.63919	196.952	0	0	0	0
HGLibA_12409	DBX2	18	165.591	46.9303	126.252	144.835	1.88196	342.993	451.301	196.952	139.197	68.2226	131.035	1.02804
HGLibA_12427	DCAF13	38	176.329	186.868	243.613	144.835	0.940982	141.326	1.31959	196.952	0	0	292.585	172.71
HGLibA_06267	C3orf72	8	290.49	117.752	203.603	112.372	0	100.04	1.31959	196.952	0	0	124.753	140.841
HGLibB_48749	TCHP	4	14.1289	36.691	56.9022	27.4686	2.82295	530.369	614.931	196.952	195.628	82.9734	0	0
HGLibA_55534	ZNF18	10	0	0	0	14.9829	11.2918	155.617	32.9899	195.728	80.2578	1.84385	0	0
HGLibA_62683	hsa-mir-6133	51	358.309	331.072	397.426	347.936	0	71.4568	0	195.728	169.294	0	128.343	234.393
HGLibA_57651	hsa-mir-1294	2	115.292	133.965	130.697	79.9087	0	80.9844	0	195.728	58.9393	0	40.3875	89.4393
HGLibA_03130	ARSB	2	77.9916	42.6639	151.147	69.0878	0	11.1155	0	195.728	0	0	38.5925	28.7851
HGLibB_06179	C2orf76	81	66.6885	17.9189	34.6748	33.2953	27.2885	692.337	641.323	195.728	0	35.0332	0	0
HGLibB_31344	NDE1	46	333.442	240.625	292.513	293.831	2739.2	446.208	658.478	195.728	125.403	92.1927	620.173	645.608
HGLibB_34999	PAK3	8	278.057	170.656	140.477	111.539	0	11.1155	0	195.728	0	46.0963	137.318	176.823
HGLibB_34998	PAK2	4	68.3839	82.768	52.4567	98.2211	172.2	425.565	1146.73	195.728	136.689	0	127.445	180.935
HGLibB_30420	MTR	59	32.2139	83.6213	58.6804	131.516	1246.8	679.634	6.59797	195.728	45.145	0	99.6226	157.29
HGLibA_41955	RPL36A	2	84.2083	147.617	8.00187	114.036	21.6426	84.1603	0	195.728	0	27.6578	107.7	50.3739
HGLibB_52494	UBASH3A	55	181.98	277.316	530.791	390.387	5799.27	1163.95	27.7115	195.728	92.7981	300.548	310.535	539.72
HGLibA_37729	POTEE	8	226.628	236.358	127.141	140.673	0	25.4069	0	195.728	0	0	168.73	170.654
HGLibA_51880	TSN	92	138.463	98.127	111.137	96.5564	0	12.7034	0	195.728	0	75.598	131.933	257.01
HGLibB_55580	ZNF235	51	336.268	175.775	404.539	307.982	0	41.2862	0	195.728	0	38.7209	126.548	193.271
HGLibB_05263	C12orf56	8	234.54	255.13	146.701	161.482	0	192.139	1.31959	195.728	0	38.7209	136.42	62.7103
HGLibB_36298	PHF14	93	9.60766	11.0926	0	3.32953	6.58688	68.281	0	195.728	35.1128	40.5648	0	0
HGLibB_39787	RAB21	49	3.95609	18.7721	0	19.1448	7.52786	546.248	352.332	195.728	0	0	0	0
HGLibA_19237	GLDN	18	9.60766	0.853279	0	0	2.82295	92.0999	567.426	195.728	109.1	0	0	0
HGLibA_41157	RHEBL1	77	600.196	486.369	584.137	613.466	0	1.58793	0	194.505	0	55.3156	415.543	121.309
HGLibA_45033	SLC36A2	29	764.657	741.499	1033.13	545.211	0	74.6327	1.31959	194.505	127.911	0	271.943	308.411
HGLibB_33362	OPA3	11	95.5114	117.752	112.026	105.713	281.354	227.074	1.31959	194.505	73.9877	57.1595	231.555	97.6636
HGLibA_64180	hsa-mir-8084	57	393.349	293.528	370.753	295.496	0	79.3965	0	194.505	57.6853	118.007	397.593	51.4019
HGLibB_48538	TBCEL	36	129.421	73.382	53.3458	133.181	928.749	206.431	2.63919	194.505	55.1772	191.761	274.635	120.28
HGLibA_19482	GNAZ	57	518.248	250.864	336.079	337.947	0	0	1.31959	194.505	47.6531	1.84385	341.05	265.234
HGLibA_00321	ABP1	42	261.102	254.277	283.622	317.138	0	66.693	0	194.505	68.9715	82.9734	37.695	304.299
HGLibB_19535	GNPAT	55	139.028	135.671	142.256	166.477	4240.07	274.712	14.5155	194.505	139.197	3.68771	139.113	220
HGLibA_02994	ARL6IP6	8	158.809	182.602	281.844	158.985	0	17.4672	0	194.505	0	44.2525	78.9801	204.58
HGLibA_28523	MBOAT4	8	124.9	81.0615	220.496	236.397	0	96.8637	1.31959	194.505	47.6531	0	88.8526	26.729
HGLibA_37631	POLR3GL	2	17.5198	50.3434	40.8985	39.122	0	106.391	0	194.505	0	0	43.08	98.6917
HGLibB_12334	DAW1	77	603.587	539.272	688.161	455.313	0.940982	19.0552	0	194.505	56.4313	86.6611	455.033	429.72
HGLibB_05201	C11orf87	16	3.95609	107.513	8.00187	27.4686	19.7606	349.345	1435.72	194.505	65.2095	0	77.1851	0
HGLibA_21503	HIST1H4G	31	338.529	168.096	264.951	331.288	0	1.58793	0	194.505	0	25.8139	87.0576	84.2991
HGLibB_13923	DRAM1	2	8.47735	14.5057	38.2312	2.49715	0	0	0	194.505	109.1	0	0	138.785
HGLibB_14104	DUSP1	54	54.255	91.3008	36.453	40.7867	371.688	157.205	5.27838	194.505	26.3346	0	40.3875	29.8131
HGLibB_13678	DNMT1	18	3.95609	9.38607	0	30.7982	26.3475	401.746	552.91	194.505	1.25403	18.4385	3.59	0
HGLibB_21222	HGSNAT	18	13.5638	36.691	8.89097	11.6534	35.7573	193.727	426.229	194.505	12.5403	0	0	61.6823
HGLibA_45305	SLC6A15	8	170.112	157.003	110.248	109.875	0	34.9345	1.31959	194.505	0	53.4717	23.335	214.86
HGLibB_21040	HEATR2	4	10.738	10.2393	17.7819	0	2.82295	120.683	1000.25	194.505	308.491	1.84385	0	0
HGLibA_60944	hsa-mir-4711	57	330.051	356.67	402.761	350.433	0	155.617	0	193.282	80.2578	143.821	332.075	71.9627
HGLibB_13945	DRD4	28	328.921	308.034	430.323	365.416	0	61.9293	0	193.282	28.8426	16.5947	87.9551	473.926
HGLibA_49168	TFF1	77	650.495	641.666	739.729	596.818	0.940982	33.3465	0	193.282	95.3061	33.1894	413.748	222.056
HGLibA_29867	MROH1	43	1125.79	1026.49	1082.92	998.027	1.88196	298.531	0	193.282	23.8265	223.106	621.968	851.216
HGLibA_57627	hsa-mir-129-1	2	61.602	39.2508	73.7951	41.6191	0	82.5723	0	193.282	0	0	153.473	0
HGLibA_35565	PCDHGB6	28	631.845	411.28	400.094	418.688	0.940982	44.462	0	193.282	1.25403	0	196.553	649.72
HGLibB_47895	SYN1	27	377.524	259.397	360.084	377.902	2686.5	1359.27	4627.82	193.282	0	1.84385	111.29	611.683
HGLibB_41924	RPL39L	11	384.306	329.366	369.864	235.564	698.209	342.993	5.27838	193.282	327.301	424.086	258.48	720.655
HGLibA_39124	PSMB9	18	0	11.0926	0	0	3.76393	362.048	360.249	193.282	0	0	0	0
HGLibB_56332	ZNF618	59	235.67	434.319	493.449	339.612	1485.81	360.46	1.31959	193.282	228.233	383.521	395.798	569.533
HGLibA_63072	hsa-mir-6730	8	195.544	117.752	189.378	114.036	0	0	0	193.282	61.4474	0	31.4125	175.795
HGLibB_24885	KIF26B	2	157.113	139.084	132.475	114.036	0.940982	0	2.63919	193.282	0	0	0	52.43
HGLibA_45317	SLC6A19	11	173.503	211.613	219.607	173.968	613.52	34.9345	2.63919	193.282	0	68.2226	206.425	93.5515
HGLibA_33251	OCLM	18	11.8683	23.8918	0	74.0821	7.52786	230.25	308.785	193.282	0	60.8472	21.54	184.019
HGLibB_01038	ADRA1B	49	35.6049	102.393	8.89097	0	22.5836	417.626	242.805	193.282	0	0	24.2325	0
HGLibA_11124	CREG2	8	215.89	133.111	235.611	182.292	0	76.2206	0	192.059	0	71.9103	179.5	100.748
HGLibB_56493	ZNF696	46	197.24	342.165	394.759	316.305	2767.43	446.208	13.1959	192.059	145.467	232.326	275.533	406.075
HGLibB_16581	FAM46D	8	287.665	162.976	196.49	318.803	0	36.5224	0	192.059	0	0	54.7475	165.514
HGLibB_20879	HBA1	31	262.233	293.528	352.972	227.24	6.58688	133.386	166.269	192.059	52.6692	110.631	40.3875	32.8972
HGLibB_31845	NHEJ1	55	228.323	229.532	292.513	239.726	4188.31	455.736	14.5155	192.059	101.576	141.977	142.703	323.832
HGLibB_02542	APOLD1	55	144.115	135.671	156.481	340.444	3767.69	724.096	13.1959	192.059	48.9071	191.761	129.24	472.898
HGLibB_54958	ZCCHC18	80	197.805	367.763	288.957	516.91	6566.17	639.936	17.1547	192.059	248.298	189.917	385.925	1151.4
HGLibA_00942	ADD1	93	0	23.0385	0	0	2.82295	15.8793	0	192.059	0	0	58.3376	0
HGLibB_55112	ZFP1	42	224.932	311.447	336.968	203.934	0	12.7034	0	192.059	66.4635	0	104.11	356.729
HGLibA_40372	RASL12	8	232.279	145.911	200.936	148.996	0	7.93965	0	192.059	0	0	69.1076	193.271
HGLibA_61467	hsa-mir-503	42	212.499	272.196	364.53	165.644	0.940982	15.8793	0	192.059	1.25403	0	0	292.991
HGLibB_03323	ASMTL_X	8	188.197	178.335	395.648	152.326	0	25.4069	0	192.059	0	108.787	74.4926	182.991
HGLibB_47412	STK19	54	47.4731	67.409	23.1165	14.9829	433.793	34.9345	373.445	192.059	81.5118	1.84385	51.1575	0
HGLibB_00578	ACSM3	93	9.0425	5.11967	0	25.8039	0	0	0	192.059	89.036	33.1894	0	0
HGLibB_16063	FAM126B	46	202.326	215.026	430.323	292.166	3020.55	651.051	9.23716	190.835	141.705	173.322	365.283	265.234
HGLibA_45766	SMIM7	51	376.394	415.547	458.774	367.913	0	1.58793	0	190.835	0	94.0365	164.243	79.1589
HGLibB_40924	RFX5	49	20.9108	36.691	0.889097	28.301	186.314	511.313	3.95878	190.835	31.3507	59.0033	0	52.43
HGLibA_44236	SIT1	57	467.384	322.539	486.336	329.624	0.940982	25.4069	0	190.835	174.31	0	479.265	375.234
HGLibB_00099	ABCA10	67	179.72	177.482	210.716	211.425	0	125.446	1.31959	190.835	0	0	28.72	304.299
HGLibB_31736	NFATC2IP	29	866.95	758.565	831.306	665.906	0.940982	190.552	0	190.835	0	38.7209	477.47	937.571
HGLibB_45450	SLIRP	55	258.276	301.207	429.434	422.85	5645.89	643.112	21.1135	190.835	127.911	208.355	331.178	1142.15
HGLibB_38660	PRPF18	55	384.306	411.28	475.667	370.41	4318.17	909.884	19.7939	190.835	199.39	379.834	510.678	643.552
HGLibB_41383	RNASEK	42	205.152	249.157	183.154	149.829	0	95.2758	0	190.835	0	42.4086	256.685	266.262
HGLibB_29552	MOB3A	23	129.986	203.934	256.06	158.153	0	279.476	0	190.835	1.25403	66.3787	25.13	143.925
HGLibA_37745	POTEJ	8	109.075	152.737	163.594	81.5735	0	84.1603	0	190.835	0	0	32.31	88.4113
HGLibA_05842	C1orf229	4	210.238	192.841	127.141	390.387	17.8787	68.281	687.509	190.835	398.781	1.84385	16.155	45.2337
HGLibA_07982	CCL18	51	349.267	223.559	511.231	424.515	0	0	0	190.835	0	77.4418	26.925	0
HGLibA_17703	FMO1	70	54.255	57.1697	143.145	53.2725	0.940982	179.436	0	190.835	95.3061	59.0033	190.27	2.05608
HGLibA_23489	IQCB1	51	243.017	293.528	257.838	311.311	0	26.9948	0	190.835	46.399	0	145.395	129.533
HGLibB_00878	ADAT2	2	103.424	63.1426	89.7988	93.2269	0	0	0	190.835	0	0	30.515	31.8692
HGLibA_50156	TMEM194B	29	872.601	523.06	828.639	530.228	0	254.069	2.63919	189.612	51.4152	88.505	541.193	608.599
HGLibA_24895	KIF20B	57	539.159	418.107	417.876	330.456	0.940982	263.596	0	189.612	27.5886	12.907	236.043	260.094
HGLibA_07852	CCDC71	8	163.895	149.324	114.694	183.957	0	39.6982	1.31959	189.612	0	0	184.885	90.4674
HGLibB_51710	TRPS1	59	276.361	227.825	438.325	208.928	1914.9	1055.97	186.063	189.612	0	208.355	322.203	412.243
HGLibA_44020	SHE	51	378.655	292.675	416.097	283.842	0.940982	0	0	189.612	0	0	28.72	241.589
HGLibB_22139	HSD17B1	49	115.857	81.9148	64.9041	81.5735	2.82295	342.993	1.31959	189.612	0	0	18.8475	0
HGLibA_50277	TMEM237	8	94.9463	191.134	283.622	150.661	0	34.9345	0	189.612	0	0	101.418	83.2711
HGLibA_53221	USP17L12	42	191.588	240.625	224.052	158.985	0	1.58793	0	189.612	61.4474	46.0963	234.248	334.112
HGLibB_20032	GPR6	2	52.5595	117.752	130.697	30.7982	136.442	65.1051	1.31959	189.612	0	86.6611	0	42.1496
HGLibB_34729	OTUD6B	8	254.886	215.026	143.145	242.223	0.940982	0	0	189.612	37.6208	0	14.36	229.253
HGLibA_25189	KLHL33	2	54.8202	74.2352	31.1184	20.8096	0	46.05	0	189.612	80.2578	14.7508	90.6476	0
HGLibA_19854	GPR113	93	0.565156	39.2508	0	0	1.88196	85.7482	1.31959	189.612	0	0	0	0
HGLibA_21817	HNRNPDL	57	348.136	285.848	518.344	324.629	294.527	96.8637	1.31959	189.612	0	0	221.683	105.888
HGLibA_47528	STMND1	49	18.6502	5.97295	17.7819	9.15621	6.58688	409.686	2.63919	189.612	0	0	0	0
HGLibA_32172	NME7	57	351.527	307.18	521.011	381.231	0	7.93965	0	188.389	45.145	47.9402	201.938	229.253
HGLibB_34226	OR5C1	10	32.2139	31.5713	0	29.1334	10.3508	298.531	1.31959	188.389	73.9877	57.1595	0	0
HGLibB_14067	DTX3L	80	273.536	392.508	511.231	432.007	7174.05	1845.17	192.661	188.389	410.067	263.671	525.935	885.141
HGLibA_48211	TAF15	51	322.704	274.756	314.74	240.559	0	100.04	2.63919	188.389	129.165	18.4385	149.883	80.187
HGLibB_49547	TLE1	89	19.2153	5.97295	41.7876	36.6248	322.757	160.381	5.27838	188.389	0	0	0	0
HGLibA_39448	PTPN2	8	157.113	226.119	204.492	170.638	0	9.52758	0	188.389	0	0	145.395	178.879
HGLibA_28584	MCF2L2	70	196.109	142.498	127.141	74.0821	0.940982	227.074	0	188.389	51.4152	82.9734	35.0025	90.4674
HGLibA_53911	VWA5B2	8	134.507	131.405	185.821	45.781	0	0	0	188.389	0	0	22.4375	173.738
HGLibB_26292	LEPROTL1	18	141.289	82.768	171.596	178.13	3.76393	411.274	453.941	188.389	0	250.764	101.418	1.02804
HGLibA_22985	IL16	8	205.152	105.807	320.075	117.366	0	0	0	188.389	0	0	212.708	171.682
HGLibB_10040	CLIP3	77	643.713	679.21	628.592	502.759	0.940982	53.9896	0	187.165	214.439	75.598	540.295	294.019
HGLibB_27730	LYSMD3	8	170.112	253.424	290.735	142.337	0.940982	55.5775	0	187.165	0	0	30.515	54.486
HGLibB_31011	NADSYN1	42	252.06	220.999	245.391	171.471	374.511	61.9293	1.31959	187.165	0	130.914	250.403	303.271
HGLibB_48128	TADA2A	94	236.235	243.184	519.233	387.89	1874.44	1298.93	1012.13	187.165	75.2417	193.605	295.278	494.486
HGLibB_18554	GALNTL5	89	20.9108	19.6254	56.9022	8.32383	344.4	71.4568	1.31959	187.165	0	0	0	0
HGLibA_49461	TIFAB	8	171.808	212.466	288.957	141.505	0	0	0	187.165	37.6208	0	36.7975	161.402
HGLibB_07752	CCDC33	4	194.979	226.119	241.834	104.048	287.941	173.084	1215.35	187.165	97.8142	0	142.703	52.43
HGLibB_43696	SFSWAP	2	106.815	145.057	144.034	92.3945	78.1015	52.4017	0	187.165	10.0322	0	113.085	85.3272
HGLibA_40068	RAD23A	51	368.482	325.952	306.739	296.328	1.88196	193.727	1.31959	187.165	117.879	29.5017	15.2575	143.925
HGLibB_31082	NAP1L5	8	138.463	111.78	305.849	102.383	0	52.4017	0	187.165	41.3829	0	0.897501	197.383
HGLibA_23673	ISLR2	28	549.332	458.211	285.4	416.191	0	87.3361	0	185.942	0	0	426.313	433.832
HGLibA_57680	hsa-mir-1301	23	268.449	201.374	304.071	142.337	0.940982	244.541	0	185.942	96.5602	38.7209	96.0326	53.458
HGLibA_06206	C3AR1	77	477.557	373.736	539.682	458.643	0.940982	196.903	1.31959	185.942	90.29	173.322	458.623	482.15
HGLibB_21748	HNF1B	51	391.088	348.991	344.081	263.033	0	39.6982	0	185.942	0	0	124.753	167.57
HGLibB_20588	GTPBP6_X	3	431.214	671.53	766.402	683.386	7761.22	4784.43	2330.4	185.942	415.083	182.541	912.758	1168.88
HGLibA_30351	MTF2	38	242.452	205.64	202.714	143.17	0	0	0	185.942	22.5725	73.7541	331.178	0
HGLibB_51202	TRAF6	54	21.4759	37.5443	16.0037	59.9315	576.822	96.8637	1.31959	185.942	101.576	11.0631	14.36	106.916
HGLibA_02413	APH1A	2	170.677	133.111	111.137	37.4572	6.58688	7.93965	98.9696	185.942	0	0	0	48.3178
HGLibB_20355	GRTP1	2	90.425	87.8877	48.0112	99.0535	0.940982	68.281	0	185.942	0	70.0664	81.6726	0
HGLibB_18837	GDF2	70	64.993	151.884	62.2368	109.875	0	208.019	0	185.942	0	0	51.1575	0
HGLibB_03705	ATP6V0A2	97	28.823	85.3279	28.4511	79.9087	0.940982	165.145	0	185.942	0	147.508	4.4875	0
HGLibB_38029	PPP1R21	77	510.336	372.883	604.586	581.003	0.940982	192.139	1.31959	184.719	175.564	143.821	412.85	145.981
HGLibA_65306	NonTargetingControlGuideForHuman_0923	57	452.125	357.524	403.65	360.422	0	208.019	0	184.719	33.8588	106.943	140.01	233.365
HGLibB_13277	DKK1	42	332.877	231.239	345.859	223.911	0	235.014	1.31959	184.719	0	0	183.988	303.271
HGLibA_45354	SLC7A13	29	726.226	626.307	695.274	498.597	0	227.074	1.31959	184.719	48.9071	195.448	374.258	565.421
HGLibA_44511	SLC1A2	51	393.349	250.011	363.641	333.785	1.88196	0	0	184.719	47.6531	0	243.223	168.598
HGLibB_53188	USP17L24	23	226.628	343.018	311.184	328.791	0.940982	301.707	416.992	184.719	200.645	129.07	253.993	134.673
HGLibA_58373	hsa-mir-26b	51	402.956	332.779	344.081	269.692	0.940982	96.8637	0	184.719	26.3346	118.007	181.295	249.813
HGLibA_29947	MRPL30	2	80.2522	80.2082	121.806	34.1277	0	0	0	184.719	0	0	0	77.1029
HGLibA_64047	hsa-mir-8052	77	752.223	437.732	793.964	342.109	0	158.793	0	184.719	284.664	31.3455	448.75	386.542
HGLibA_43232	SEC24B	28	376.959	414.693	421.432	343.774	0	23.8189	1.31959	184.719	1.25403	160.415	361.693	385.514
HGLibA_11910	CXorf27	4	64.993	100.687	61.3477	140.673	10.3508	344.581	661.117	184.719	0	46.0963	39.49	134.673
HGLibB_40922	RFX5	2	33.9094	5.11967	27.562	59.0992	0.940982	23.8189	0	184.719	76.4957	0	78.9801	149.066
HGLibA_24145	KCNA7	70	131.116	101.54	79.1296	68.2554	3.76393	269.948	2.63919	184.719	0	0	90.6476	53.458
HGLibA_29585	MOB1A	38	147.506	273.049	290.735	198.107	0	150.853	0	184.719	76.4957	75.598	178.603	1.02804
HGLibB_03135	ARSE	46	144.68	285.848	300.515	273.854	2878.46	420.801	13.1959	184.719	119.133	189.917	116.675	847.104
HGLibA_39175	PSMD5	2	53.6899	73.382	79.1296	33.2953	0	0	0	184.719	0	0	0	0
HGLibA_54966	ZC3H15	4	29.3881	23.0385	0.889097	19.1448	19.7606	242.953	958.026	184.719	53.9232	0	35.0025	92.5234
HGLibB_29769	MRAP2	8	189.327	144.204	267.618	173.968	0.940982	0	0	184.719	0	0	128.343	131.589
HGLibB_52265	TULP1	91	118.683	51.1967	68.4605	127.355	9.40982	142.914	1.31959	184.719	0	0	113.085	223.084
HGLibB_06289	C4BPB	2	66.1233	53.7566	47.1221	69.0878	0	36.5224	0	184.719	0	18.4385	36.7975	44.2056
HGLibB_09904	CLDN9	2	71.7749	75.0885	157.37	134.846	0	138.15	0	184.719	0	0	0.897501	0
HGLibB_53919	WBP5	11	347.006	312.3	566.355	297.993	781.015	169.908	5.27838	183.495	0	0	70.9026	534.58
HGLibA_42085	RPS17	38	137.333	169.802	364.53	170.638	0	1.58793	0	183.495	0	0	211.81	154.206
HGLibA_18125	FTL	28	518.814	453.944	583.248	486.944	0	38.1103	1.31959	183.495	1.25403	175.166	92.4426	473.926
HGLibB_54771	ZBTB20	23	263.363	240.625	195.601	211.425	0.940982	212.783	2.63919	183.495	22.5725	44.2525	183.988	181.963
HGLibB_06328	C4orf45	2	116.987	69.1156	139.588	82.4059	0	22.231	0	183.495	0	0	77.1851	1.02804
HGLibB_21394	HIST1H2BE	1	131.116	127.992	184.043	184.789	0	38.1103	0	183.495	0	57.1595	64.6201	1.02804
HGLibB_29709	MPP2	8	185.936	223.559	141.366	134.014	0	0	0	183.495	0	0	133.728	134.673
HGLibB_07417	CBR4	94	228.888	209.907	249.836	345.439	1493.34	979.753	1415.93	183.495	127.911	311.611	505.293	259.066
HGLibB_24965	KIRREL	67	218.716	343.871	252.504	302.987	0.940982	120.683	1.31959	183.495	67.7175	153.04	78.0826	530.468
HGLibA_07035	CALML4	51	311.966	337.045	306.739	346.271	0	17.4672	0	183.495	0	0	43.08	171.682
HGLibB_21238	HHIPL2	42	174.633	174.922	314.74	163.979	0	6.35172	0	183.495	52.6692	0	244.12	262.15
HGLibB_23278	INHBE	18	6.78188	4.26639	0	9.98859	154.321	130.21	620.209	183.495	205.661	0	18.8475	0
HGLibB_26914	LOC554223	18	12.4334	23.8918	32.0075	0.832383	13.1738	276.3	443.384	183.495	76.4957	0	0	0
HGLibA_11453	CST3	8	252.625	185.161	254.282	170.638	0	0	0	182.272	55.1772	0	126.548	134.673
HGLibA_51669	TRMT11	29	927.987	789.283	940.665	754.971	0	136.562	0	182.272	238.265	40.5648	236.94	445.141
HGLibA_35462	PCDHAC1	77	579.285	574.257	678.381	441.995	0	58.7534	1.31959	182.272	26.3346	36.8771	525.038	335.14
HGLibB_55437	ZNF155	23	237.366	282.435	266.729	223.911	0	239.777	0	182.272	159.262	295.017	294.38	110
HGLibB_51009	TP53INP2	42	161.635	247.451	335.19	241.391	0.940982	169.908	1.31959	182.272	117.879	132.757	247.71	425.608
HGLibB_10788	COTL1	59	213.064	160.416	311.184	302.155	1821.74	506.55	7.91757	182.272	119.133	0	464.008	294.019
HGLibB_30933	NAA15	8	208.543	213.32	296.958	93.2269	0	11.1155	0	182.272	146.721	1.84385	0	92.5234
HGLibB_41101	RHD	86	64.993	119.459	107.581	134.846	6.58688	123.859	195.3	182.272	84.0199	162.259	76.2876	91.4954
HGLibB_05221	C12orf23	8	169.547	249.157	193.823	112.372	0	0	0	182.272	16.3024	0	60.1326	152.15
HGLibB_12063	CYP20A1	8	174.068	192.841	208.049	170.638	0	22.231	0	182.272	0	0	140.908	72.9907
HGLibB_33796	OR2M5	46	206.847	180.042	284.511	367.081	2672.39	276.3	6.59797	182.272	185.596	114.319	530.423	236.449
HGLibB_24415	KCTD21	8	224.932	238.918	167.15	146.499	0.940982	36.5224	0	182.272	41.3829	40.5648	43.08	236.449
HGLibA_36087	PEX11B	49	36.17	116.899	25.7838	87.4002	6.58688	474.791	2.63919	182.272	0	36.8771	0	127.477
HGLibB_43178	SEC24B	67	240.757	77.6484	224.052	126.522	0	82.5723	0	182.272	1.25403	112.475	78.9801	368.038
HGLibB_05551	C17orf62	8	257.711	136.525	208.938	102.383	0	0	1.31959	182.272	0	0	107.7	41.1215
HGLibA_36973	PLBD1	25	35.6049	40.1041	28.4511	67.423	0.940982	176.26	0	182.272	50.1611	0	105.905	28.7851
HGLibB_47386	STIM2	25	0	29.0115	0.889097	9.15621	0	115.919	1.31959	182.272	91.5441	42.4086	62.8251	44.2056
HGLibB_43119	SDS	93	12.4334	20.4787	1.77819	34.9601	13.1738	6.35172	0	182.272	51.4152	0	0	0
HGLibB_26366	LGI4	28	419.346	389.095	349.415	204.766	0.940982	52.4017	0	181.049	30.0967	127.226	148.985	349.533
HGLibA_26403	LGI4	67	190.458	115.193	372.532	143.17	0	0	0	181.049	0	0	88.8526	292.991
HGLibA_61587	hsa-mir-514a-1	2	146.376	73.382	70.2387	102.383	0	1.58793	0	181.049	0	99.5681	35.9	76.0748
HGLibB_11460	CST9	57	496.207	456.504	457.885	492.771	188.196	14.2914	0	181.049	94.0521	165.947	163.345	225.14
HGLibB_10409	CNTNAP1	59	96.6417	200.52	180.487	279.681	1980.77	373.163	6.59797	181.049	151.737	184.385	232.453	542.804
HGLibB_47588	STX3	39	33.3442	66.5557	37.3421	34.9601	0	168.321	0	181.049	0	62.691	45.7725	56.5421
HGLibB_01579	ALDH6A1	59	271.275	309.74	639.261	316.305	1498.98	468.439	13.1959	181.049	209.423	226.794	242.325	425.608
HGLibA_28099	MANSC1	2	71.7749	40.1041	70.2387	38.2896	0	131.798	1.31959	181.049	0	0	109.495	14.3925
HGLibA_48716	TCEAL5	42	297.837	326.806	266.729	284.675	0.940982	82.5723	1.31959	181.049	179.326	68.2226	267.455	339.253
HGLibA_04675	BOD1L2	8	256.016	202.227	227.609	144.835	0	1.58793	0	181.049	0	0	90.6476	136.729
HGLibA_25578	KRTAP1-1	57	325.53	285.848	392.092	358.757	0	74.6327	0	181.049	0	97.7242	331.178	124.393
HGLibA_12124	CYP2C9	28	330.051	366.057	335.19	303.82	0	53.9896	0	181.049	30.0967	70.0664	150.78	400.935
HGLibB_45515	SMAD1	16	66.6885	116.046	57.7913	144.002	809.245	741.563	2124.55	181.049	8.7782	0	48.465	138.785
HGLibB_00862	ADAP1	10	3.39094	59.7295	46.2331	54.9373	11.2918	223.898	1.31959	181.049	5.01611	129.07	5.385	0
HGLibA_56868	ZNF85	31	262.233	222.706	336.968	183.957	0	155.617	0	181.049	72.7336	0	131.035	1.02804
HGLibA_10956	CPNE2	31	236.801	148.47	300.515	210.593	12.2328	114.331	1.31959	181.049	0	57.1595	154.37	0
HGLibB_53583	VIL1	2	126.595	80.2082	142.256	126.522	0	0	0	181.049	33.8588	0	44.875	0
HGLibA_29081	MFSD1	4	11.3031	52.05	1.77819	74.9144	20.7016	560.539	932.953	181.049	79.0038	16.5947	45.7725	177.851
HGLibA_11305	CSAG1	2	103.989	84.4746	65.7932	60.7639	0.940982	0	0	181.049	0	0	36.7975	64.7664
HGLibB_52582	UBE2Q2	92	79.687	149.324	101.357	112.372	0	39.6982	0	181.049	0	0	140.01	250.841
HGLibA_26466	LHX8	93	0	0	0.889097	0	8.46884	15.8793	159.671	181.049	0	0	60.1326	0
HGLibB_44490	SLC22A12	93	14.6941	36.691	11.5583	13.3181	5.64589	73.0448	0	179.826	37.6208	23.9701	0	0
HGLibA_28875	MEIS2	49	0.565156	11.0926	0	0	4.70491	427.153	0	179.826	279.648	0	0	0
HGLibB_45951	SNTG1	55	257.711	261.103	416.097	283.01	4192.08	395.394	18.4743	179.826	36.3668	217.575	446.955	831.683
HGLibB_15662	EVC2	11	207.412	217.586	131.586	247.218	482.724	111.155	2.63919	179.826	90.29	70.0664	297.97	248.785
HGLibA_35949	PDSS1	8	202.326	162.976	222.274	306.317	0.940982	84.1603	0	179.826	21.3185	59.0033	174.115	118.224
HGLibB_11547	CTAG1A	42	239.061	254.277	338.746	209.76	0	66.693	1.31959	179.826	0	0	44.875	209.72
HGLibA_02241	ANXA4	23	220.976	296.941	282.733	250.547	0.940982	242.953	1.31959	179.826	0	40.5648	159.755	2.05608
HGLibB_05359	C14orf37	22	188.762	170.656	236.5	114.869	0	74.6327	0	179.826	0	0	78.9801	0
HGLibB_41502	RNF157	59	102.293	125.432	313.851	236.397	2011.82	222.31	2.63919	179.826	0	60.8472	294.38	368.038
HGLibA_53473	UVRAG	18	8.47735	38.3975	30.2293	13.3181	22.5836	53.9896	496.168	179.826	136.689	71.9103	45.7725	65.7945
HGLibB_02281	AP1G1	18	7.91219	12.7992	7.11278	15.8153	4.70491	47.6379	256.001	179.826	0	38.7209	0	0
HGLibB_11655	CTPS1	8	128.856	100.687	173.374	129.852	0	0	0	179.826	0	0	58.3376	138.785
HGLibA_21922	HOXA9	2	108.51	133.965	201.825	73.2497	0	1.58793	0	179.826	0	0	53.85	100.748
HGLibA_58981	hsa-mir-329-1	2	40.1261	11.0926	48.0112	25.8039	0	11.1155	1.31959	179.826	0	49.784	119.368	0
HGLibB_03662	ATP5H	49	2.82578	58.0229	2.66729	5.82668	22.5836	625.644	283.713	178.602	73.9877	0	27.8225	69.9066
HGLibA_10241	CNBD1	29	820.607	1052.95	958.447	670.9	1.88196	188.964	2.63919	178.602	97.8142	44.2525	428.108	717.571
HGLibB_26355	LGI1	2	101.163	112.633	42.6767	83.2383	187.255	84.1603	1.31959	178.602	0	0	14.36	143.925
HGLibB_16776	FAM92B	27	280.318	325.952	551.24	444.492	3321.67	1546.64	5939.5	178.602	105.338	110.631	220.785	825.515
HGLibB_28589	MCMBP	42	283.708	308.034	310.295	120.695	0	14.2914	0	178.602	0	0	83.4676	197.383
HGLibB_06254	C3orf62	65	356.614	267.076	497.005	434.504	4563.76	3896.78	9238.48	178.602	511.643	317.143	703.641	677.477
HGLibB_44200	SIX4	64	76.8613	133.965	120.028	107.377	1187.52	712.98	2557.37	178.602	170.548	59.0033	151.678	241.589
HGLibB_23799	ITM2B	96	97.2069	151.03	68.4605	81.5735	4.70491	36.5224	229.609	178.602	0	53.4717	52.9525	200.467
HGLibB_14761	EIF3G	8	134.507	230.385	224.942	130.684	0	209.607	1.31959	178.602	0	1.84385	54.7475	178.879
HGLibB_01898	ANGPT1	2	52.5595	44.3705	23.1165	109.042	0	17.4672	0	178.602	45.145	0	68.2101	0
HGLibB_44430	SLC17A9	23	237.931	213.32	133.365	188.951	0.940982	260.42	0	178.602	165.532	114.319	71.8001	166.542
HGLibA_59663	hsa-mir-3976	60	266.754	145.911	270.286	158.985	0	0	0	178.602	30.0967	0	52.055	247.757
HGLibA_10030	CLIC4	18	38.9958	122.019	124.474	117.366	2.82295	17.4672	645.282	178.602	0	86.6611	0	0
HGLibA_31031	NACA	18	7.91219	20.4787	10.6692	0	3.76393	168.321	571.384	178.602	284.664	0	45.7725	0
HGLibB_36673	PIP5K1C	93	38.9958	50.3434	10.6692	40.7867	0	30.1707	0	178.602	0	0	38.5925	0
HGLibB_38613	PRODH2	49	16.9547	52.9033	0	0	1.88196	457.324	1.31959	178.602	16.3024	0	0	0
HGLibA_43839	SGMS2	49	4.52125	17.9189	0	9.98859	15.0557	458.912	2.63919	178.602	254.568	0	0	0
HGLibB_32544	NR1I2	93	0	49.4902	1.77819	9.15621	16.9377	138.15	3.95878	178.602	0	0	0	0
HGLibB_39672	QKI	42	280.318	335.339	160.927	165.644	0	136.562	0	177.379	0	73.7541	207.323	184.019
HGLibA_60973	hsa-mir-4718	29	851.125	672.384	746.842	668.403	0	195.315	0	177.379	107.846	70.0664	537.603	637.384
HGLibA_59976	hsa-mir-4315-1	77	597.37	514.527	621.479	519.407	0.940982	69.8689	0	177.379	178.072	51.6279	204.63	303.271
HGLibB_53769	VSIG1	57	378.655	357.524	587.693	291.334	0	68.281	1.31959	177.379	0	11.0631	286.303	136.729
HGLibB_49614	TLX1NB	54	58.7763	114.339	88.0206	20.8096	342.518	139.738	5.27838	177.379	106.592	35.0332	140.908	10.2804
HGLibB_04081	BAG4	46	161.07	168.096	152.036	227.24	2537.83	393.807	10.5568	177.379	81.5118	274.734	214.503	582.898
HGLibB_32796	NTF4	2	76.8613	69.9689	120.028	61.5963	0	0	0	177.379	0	0	0	77.1029
HGLibA_48186	TADA2A	8	154.853	241.478	90.6879	158.153	238.069	41.2862	0	177.379	0	31.3455	133.728	3.08411
HGLibA_22090	HRG	8	296.142	131.405	242.724	81.5735	0.940982	55.5775	0	177.379	0	0	143.6	34.9533
HGLibB_27146	LRIT1	8	219.846	194.548	177.819	183.124	0	26.9948	0	177.379	47.6531	79.2857	87.0576	67.8505
HGLibA_06007	C20orf197	8	146.376	203.08	159.148	64.0935	0	0	0	177.379	0	60.8472	60.1326	161.402
HGLibB_38614	PRODH2	42	275.231	246.598	356.528	149.829	0	163.557	0	177.379	0	0	158.858	315.608
HGLibB_05481	C16orf80	11	102.293	295.234	243.613	70.7525	708.56	106.391	1.31959	177.379	368.684	23.9701	210.015	63.7384
HGLibA_48596	TBCEL	57	415.39	424.933	488.114	483.614	0	0	0	177.379	0	0	295.278	282.711
HGLibA_16515	FAM221A	8	196.674	126.285	190.267	183.124	0	33.3465	0	177.379	0	0	93.3401	1.02804
HGLibA_39747	QRSL1	99	50.2989	40.1041	39.1203	56.602	0	0	0	177.379	0	0	0.897501	210.748
HGLibA_41983	RPL4	2	160.504	160.416	89.7988	154.823	0	0	0	176.156	57.6853	0	26.0275	62.7103
HGLibA_53309	USP24	57	396.74	338.752	448.105	270.524	0	128.622	0	176.156	0	12.907	196.553	254.953
HGLibB_41542	RNF186	67	201.761	155.297	206.271	241.391	0	9.52758	0	176.156	109.1	0	4.4875	316.636
HGLibB_28183	MAP4K5	11	111.336	107.513	67.5714	200.604	657.747	633.584	2.63919	176.156	95.3061	228.638	109.495	140.841
HGLibB_57020	ZYX	59	205.717	282.435	342.302	180.627	1728.58	158.793	5.27838	176.156	100.322	40.5648	356.308	626.075
HGLibA_24752	KIAA1429	51	432.91	354.111	476.556	404.538	0	11.1155	0	176.156	75.2417	18.4385	159.755	107.944
HGLibA_49638	TLN2	31	183.676	196.254	275.62	205.599	0	90.512	0	176.156	0	12.907	14.36	50.3739
HGLibA_65212	NonTargetingControlGuideForHuman_0829	55	160.504	160.416	346.748	218.917	4042.46	749.503	1129.57	176.156	61.4474	12.907	510.678	348.505
HGLibA_34499	OR8B3	38	164.461	174.922	182.265	198.939	0	15.8793	0	176.156	40.1289	0	332.973	79.1589
HGLibB_50131	TMEM205	93	0	5.97295	0	0	6.58688	106.391	0	176.156	0	0	0	0
HGLibA_17998	FRG2B	36	120.943	106.66	197.38	287.172	975.799	225.486	7.91757	176.156	58.9393	79.2857	178.603	473.926
HGLibB_51469	TRIM5	93	24.3017	28.1582	39.1203	36.6248	0	50.8137	0	176.156	65.2095	16.5947	66.4151	56.5421
HGLibB_14759	EIF3F	93	18.6502	26.4516	9.78007	23.3067	0	122.271	0	176.156	0	0	34.105	57.5701
HGLibB_21593	HLA-DQA1	2	182.546	47.7836	140.477	152.326	0	17.4672	0	176.156	0	0	33.2075	58.5982
HGLibA_07392	CBFB	57	518.814	319.979	462.331	430.342	0.940982	36.5224	0	174.932	221.963	1.84385	426.313	3.08411
HGLibA_24218	KCNH4	57	390.523	341.311	424.099	258.871	0	0	0	174.932	146.721	84.8172	401.183	24.6729
HGLibB_03444	ATF6	46	149.766	183.455	208.049	268.86	2487.02	211.195	5.27838	174.932	99.0682	101.412	183.09	245.701
HGLibA_20913	HBB	38	214.759	217.586	209.827	157.32	0	80.9844	0	174.932	61.4474	162.259	345.538	44.2056
HGLibA_12311	DAO	2	116.422	100.687	62.2368	97.3888	2.82295	42.8741	0	174.932	0	0	17.0525	66.8225
HGLibB_39270	PTGER3	28	532.377	353.257	536.126	427.012	266.298	141.326	0	174.932	0	42.4086	244.12	399.907
HGLibB_46614	SPIN2A	8	128.856	131.405	175.152	113.204	0	76.2206	0	174.932	41.3829	23.9701	17.95	178.879
HGLibA_00519	ACP6	8	107.945	189.428	232.943	105.713	0	0	1.31959	174.932	0	71.9103	159.755	187.103
HGLibA_49197	TFRC	10	16.3895	35.8377	11.5583	5.82668	6.58688	285.827	23.7527	174.932	0	0	3.59	0
HGLibA_14116	DUS2	8	167.286	145.911	271.175	148.164	0	39.6982	0	174.932	79.0038	75.598	107.7	41.1215
HGLibB_13861	DPP8	3	322.139	469.303	672.157	720.843	6659.33	2029.37	4352.02	174.932	70.2256	259.983	374.258	913.926
HGLibB_43064	SDCCAG8	59	144.68	446.265	394.759	237.229	1559.21	185.788	5.27838	174.932	0	106.943	272.84	404.019
HGLibB_36436	PI15	23	239.626	365.203	338.746	219.749	0	468.439	484.291	174.932	105.338	1.84385	283.61	262.15
HGLibB_27976	MAK	38	209.673	208.2	313.851	114.036	0	11.1155	0	174.932	142.959	3.68771	237.838	3.08411
HGLibB_28292	2020-03-03	23	217.585	135.671	298.737	267.195	1.88196	393.807	0	174.932	0	0	46.67	371.122
HGLibA_04231	BBX	8	289.925	180.042	208.938	174.8	0	26.9948	0	174.932	0	0	37.695	207.664
HGLibA_35788	PDE4A	38	210.238	160.416	312.073	168.974	0	20.6431	0	174.932	57.6853	1.84385	286.303	204.58
HGLibB_34835	P2RY14	4	8.47735	56.3164	27.562	30.7982	14.1147	419.213	902.603	174.932	0	0	32.31	0
HGLibB_26506	LIMK2	4	2.82578	32.4246	0	14.1505	25.4065	139.738	1012.13	174.932	450.196	0	52.055	69.9066
HGLibA_48887	TDO2	29	927.987	688.596	777.96	521.072	0	0	1.31959	173.709	47.6531	171.478	731.463	308.411
HGLibB_48192	TAF7	27	110.771	168.949	210.716	205.599	3475.05	1046.45	5492.15	173.709	249.552	132.757	150.78	539.72
HGLibA_46512	SPATA4	80	231.714	295.234	340.524	383.728	6055.22	1621.28	682.23	173.709	1.25403	77.4418	445.16	461.589
HGLibB_52811	UGT1A1	18	88.1644	93.0074	138.699	125.69	24.4655	103.215	321.981	173.709	65.2095	0	85.2626	0
HGLibA_64557	NonTargetingControlGuideForHuman_0174	42	272.405	311.447	224.052	124.025	8.46884	52.4017	446.023	173.709	100.322	7.37541	177.705	330
HGLibA_36890	PLA2G2E	8	200.631	201.374	168.039	200.604	0	19.0552	0	173.709	65.2095	38.7209	209.118	148.038
HGLibA_38943	PRSS45	31	207.978	267.076	205.381	292.166	10.3508	65.1051	0	173.709	0	73.7541	21.54	86.3552
HGLibA_35607	PCID2	8	125.465	157.857	168.039	136.511	0	25.4069	1.31959	173.709	65.2095	0	0	110
HGLibA_29754	MPP3	51	319.879	326.806	360.084	244.72	0	92.0999	0	173.709	0	175.166	116.675	0
HGLibB_49290	THEMIS	4	188.197	168.096	264.951	219.749	2.82295	401.746	688.828	173.709	0	206.512	241.428	211.776
HGLibB_46916	SRGAP2B	61	15.8244	18.7721	9.78007	39.122	2.82295	133.386	0	173.709	152.991	46.0963	42.1825	0
HGLibB_18395	GADD45B	18	42.9519	33.2779	0	33.2953	34.8163	158.793	563.467	173.709	0	0	34.105	0
HGLibA_47439	STIL	57	468.515	247.451	514.787	212.258	0	0	0	172.486	61.4474	0	433.493	89.4393
HGLibA_05391	C15orf38-AP3S2	18	29.9533	29.8648	75.5733	37.4572	4.70491	114.331	172.867	172.486	0	62.691	33.2075	56.5421
HGLibB_18107	FTO	59	235.105	328.512	368.975	342.109	1562.97	819.372	5.27838	172.486	221.963	116.163	352.718	497.571
HGLibA_45995	SNRPN	8	165.026	175.775	174.263	120.695	0.940982	47.6379	0	172.486	0	22.1262	98.7251	158.318
HGLibA_63854	hsa-mir-7156	77	588.328	574.257	554.797	515.245	0	119.095	0	172.486	55.1772	84.8172	260.275	348.505
HGLibA_20763	H2AFY	23	195.544	312.3	187.599	152.326	0	228.662	0	172.486	0	60.8472	33.2075	239.533
HGLibA_15837	EZR	60	337.398	134.818	191.156	196.442	0	7.93965	0	172.486	121.641	0	32.31	236.449
HGLibB_32809	NTN1	2	188.197	45.2238	145.812	139.84	0	1.58793	0	172.486	0	0	0	87.3833
HGLibA_56874	ZNF853	8	150.332	130.552	269.396	143.17	0	0	1.31959	172.486	50.1611	0	32.31	138.785
HGLibA_44004	SHC2	45	134.507	112.633	180.487	65.7582	0	0	0	172.486	0	0	73.5951	376.262
HGLibA_55878	ZNF366	88	44.0822	55.4631	118.25	17.48	0	73.0448	0	172.486	0	0	163.345	143.925
HGLibA_25653	KRTAP15-1	2	32.7791	86.1811	112.026	37.4572	0	0	0	172.486	0	0	0	149.066
HGLibB_10596	COL6A6	8	141.854	178.335	117.361	113.204	0	42.8741	0	172.486	79.0038	0	138.215	128.505
HGLibB_05711	C19orf81	2	81.9477	86.1811	121.806	49.1106	0.940982	55.5775	0	172.486	0	0	68.2101	1.02804
HGLibB_19694	GPALPP1	81	133.942	212.466	109.359	273.022	638.927	1430.72	410.394	172.486	57.6853	0	137.318	399.907
HGLibB_12525	DCT	2	69.5142	88.741	26.6729	107.377	0	0	0	172.486	0	0	114.88	135.701
HGLibA_29485	MMP12	42	305.75	278.169	337.857	315.473	0.940982	38.1103	0	172.486	0	0	337.46	296.075
HGLibB_16526	FAM24B	8	145.81	111.78	178.709	113.204	0	0	0	172.486	0	0	51.1575	122.337
HGLibB_05591	C17orf96	36	181.415	110.073	145.812	227.24	797.012	22.231	1.31959	172.486	50.1611	46.0963	114.88	160.374
HGLibB_15992	FAM110B	42	187.632	209.053	219.607	219.749	0.940982	112.743	0	172.486	40.1289	0	223.478	334.112
HGLibA_65378	NonTargetingControlGuideForHuman_0995	2	74.0355	78.5016	94.2443	44.9487	0	46.05	0	172.486	52.6692	47.9402	0	31.8692
HGLibB_46226	SP1	4	102.293	102.393	87.1315	60.7639	0.940982	371.576	727.097	172.486	0	0	0	0
HGLibB_02916	ARIH2OS	8	102.293	116.899	216.94	84.903	0	0	0	172.486	141.705	0	113.983	74.0188
HGLibB_09156	CEP76	2	13.5638	78.5016	48.9003	40.7867	0	23.8189	0	172.486	106.592	0	0	1.02804
HGLibA_33323	OGG1	4	21.4759	46.9303	18.671	7.49144	25.4065	466.851	669.034	172.486	38.8749	42.4086	0	0
HGLibB_33659	OR1N1	18	5.65156	1.70656	0	27.4686	1.88196	134.974	575.343	172.486	1.25403	0	0	0
HGLibA_52285	TUBB4A	22	119.248	123.725	248.058	69.9201	0	106.391	1.31959	171.262	5.01611	0	61.0301	41.1215
HGLibB_38132	PPP2R5E	8	146.376	141.644	270.286	258.871	0	49.2258	0	171.262	62.7014	110.631	40.3875	189.159
HGLibB_42399	RUNDC3B	57	352.092	462.477	517.455	337.947	0.940982	68.281	1.31959	171.262	0	0	280.02	180.935
HGLibA_07185	CAPNS1	8	205.152	157.003	168.928	106.545	0	12.7034	0	171.262	0	46.0963	147.19	97.6636
HGLibA_04446	BEX4	77	714.358	507.701	571.689	590.992	3.76393	179.436	1.31959	171.262	194.374	82.9734	303.355	532.524
HGLibB_28747	MED25	96	150.332	93.0074	173.374	119.863	0	14.2914	0	171.262	0	59.0033	2.6925	253.925
HGLibA_37704	POR	70	93.2508	63.9959	115.583	123.193	0	182.612	1.31959	171.262	47.6531	81.1295	155.268	0
HGLibA_36377	PHF3	59	245.843	212.466	352.082	311.311	1916.78	517.665	339.136	171.262	53.9232	130.914	124.753	133.645
HGLibA_24830	KIAA1958	2	143.55	168.949	119.139	114.869	5.64589	7.93965	1.31959	171.262	0	0	0	17.4767
HGLibA_54867	ZBTB37	42	271.84	172.362	246.28	186.454	27.2885	152.441	1.31959	171.262	95.3061	0	438.878	340.281
HGLibA_24811	KIAA1731	2	75.731	30.718	72.0169	50.7753	0	0	0	171.262	0	0	0	136.729
HGLibB_34417	OR7A5	60	236.801	220.999	206.271	75.7468	0	19.0552	1.31959	171.262	0	0	43.08	260.094
HGLibB_13007	DFNA5	28	321.574	391.655	331.633	367.913	0	238.189	0	171.262	110.354	110.631	260.275	585.982
HGLibA_35520	PCDHGA10	63	196.674	59.7295	136.032	130.684	0	0	0	171.262	0	57.1595	304.253	66.8225
HGLibB_35965	PEBP1	54	88.1644	92.1541	161.816	82.4059	397.095	69.8689	389.28	171.262	0	0	50.26	265.234
HGLibA_09698	CIDEA	67	263.363	153.59	256.949	98.2211	0	12.7034	1.31959	171.262	0	0	93.3401	420.468
HGLibB_09228	CETN2	36	162.765	200.52	280.955	217.252	1035.08	125.446	5.27838	171.262	52.6692	88.505	176.808	145.981
HGLibA_63585	hsa-mir-6853	2	101.163	50.3434	81.7969	77.4116	0	0	0	171.262	0	0	100.52	102.804
HGLibA_12911	DEFB136	2	129.986	110.073	158.259	71.5849	0	0	0	171.262	0	0	50.26	74.0188
HGLibA_26195	LCORL	45	142.419	45.2238	55.124	124.857	0	74.6327	0	171.262	0	0	0.897501	394.767
HGLibB_50552	TMPRSS11A	89	38.9958	29.8648	57.7913	79.0763	306.76	57.1655	0	171.262	0	46.0963	198.348	23.6449
HGLibB_56382	ZNF645	2	59.3414	94.7139	96.9116	60.7639	0	0	0	171.262	0	29.5017	65.5176	10.2804
HGLibB_06865	CACFD1	4	17.5198	29.0115	29.3402	14.9829	2.82295	266.772	888.087	171.262	0	0	0	0
HGLibB_29368	MLLT1	18	1.69547	71.6754	36.453	17.48	21.6426	293.767	407.755	171.262	257.076	178.854	44.875	0
HGLibB_44863	SLC30A7	10	12.9986	15.359	0	30.7982	11.2918	161.969	1.31959	171.262	51.4152	0	0	0
HGLibB_12239	CYYR1	28	461.168	500.875	627.703	456.978	0	0	0	170.039	0	60.8472	358.103	566.449
HGLibA_30464	MTR	31	380.915	217.586	248.058	195.61	0	15.8793	0	170.039	41.3829	40.5648	66.4151	139.813
HGLibB_24305	KCNMA1	86	128.856	126.285	208.049	145.667	0	144.502	1.31959	170.039	170.548	103.256	146.293	2.05608
HGLibA_09270	CFHR3	8	246.408	97.2738	250.725	182.292	0	0	0	170.039	0	0	120.265	132.617
HGLibA_15010	EMC3	28	394.479	367.763	395.648	427.012	0.940982	136.562	1.31959	170.039	0	51.6279	306.048	445.141
HGLibA_34161	OR52E4	67	247.538	197.107	271.175	148.164	0	30.1707	0	170.039	0	0	84.3651	380.374
HGLibB_06064	C22orf29	74	119.248	94.7139	104.024	144.002	175.023	58.7534	0	170.039	218.201	105.1	77.1851	0
HGLibB_51553	TRIM9	2	63.2975	127.992	45.344	56.602	0	0	0	170.039	0	0	103.213	100.748
HGLibB_20713	H1FX	49	38.9958	53.7566	32.0075	52.4401	0	447.796	0	170.039	47.6531	0	91.5451	96.6356
HGLibB_41536	RNF183	2	154.853	104.953	62.2368	102.383	1.88196	98.4516	0	170.039	27.5886	44.2525	61.0301	55.5141
HGLibA_42403	RTN3	31	238.496	257.69	364.53	169.806	0	0	0	170.039	0	0	125.65	27.757
HGLibA_28775	MED21	8	123.204	159.563	229.387	85.7354	0	0	0	170.039	0	0	0	167.57
HGLibB_37615	POMK	8	181.98	107.513	70.2387	181.459	0	6.35172	0	170.039	18.8104	1.84385	122.958	185.047
HGLibA_23230	IMMP1L	22	172.938	130.552	259.616	163.979	0	0	0	170.039	45.145	0	57.44	0
HGLibB_54846	ZBTB6	93	0	17.0656	0.889097	0	12.2328	22.231	1.31959	170.039	0	0	0	0
HGLibB_46323	SPANXA1	2	128.856	57.1697	182.265	39.9544	0.940982	12.7034	1.31959	170.039	47.6531	94.0365	52.9525	0
HGLibB_22084	HRSP12	2	100.598	79.3549	105.803	56.602	0	0	0	170.039	0	0	31.4125	108.972
HGLibB_05985	C20orf144	18	0	0	0	8.32383	1.88196	247.717	632.086	170.039	92.7981	0	0	0
HGLibB_29318	MKX	10	8.47735	6.82623	0	14.9829	0.940982	206.431	0	170.039	0	53.4717	0	0
HGLibB_29742	MPV17	2	157.113	81.0615	141.366	81.5735	0	0	0	168.816	57.6853	0	0	48.3178
HGLibB_26925	LOC643355	38	256.016	192.841	106.692	139.84	0	63.5172	1.31959	168.816	35.1128	0	253.095	103.832
HGLibA_36501	PI4KB	22	115.857	159.563	206.271	175.633	0	0	0	168.816	0	44.2525	66.4151	22.6168
HGLibA_20325	GRK1	77	602.457	561.457	748.62	424.515	0	101.627	0	168.816	51.4152	1.84385	329.383	338.225
HGLibB_55414	ZNF14	57	344.745	191.988	295.18	352.098	0	201.667	0	168.816	117.879	223.106	294.38	178.879
HGLibB_41457	RNF133	23	35.6049	131.405	62.2368	201.437	1.88196	339.817	3.95878	168.816	111.609	298.704	0.897501	140.841
HGLibA_64718	NonTargetingControlGuideForHuman_0335	8	207.412	202.227	157.37	54.1049	0	38.1103	0	168.816	0	0	100.52	128.505
HGLibA_46867	SPSB4	67	289.925	226.972	197.38	149.829	0	66.693	0	168.816	45.145	0	236.94	402.991
HGLibB_37720	POU3F2	42	248.669	167.243	260.505	124.857	0.940982	100.04	0	168.816	104.084	97.7242	194.758	275.514
HGLibB_30281	MTBP	28	439.127	327.659	441.881	339.612	0	77.8086	0	168.816	0	0	152.575	327.944
HGLibA_64203	hsa-mir-873	51	388.828	269.636	360.084	345.439	0	0	0	168.816	0	35.0332	238.735	197.383
HGLibB_13316	DLG5	28	328.356	271.343	446.327	244.72	0	58.7534	0	168.816	40.1289	44.2525	29.6175	528.412
HGLibA_20617	GTPBP6_X	2	154.288	118.606	86.2424	74.9144	0	0	0	168.816	0	0	96.0326	63.7384
HGLibB_11757	CUEDC2	2	40.6913	14.5057	40.8985	50.7753	0	14.2914	0	168.816	0	33.1894	28.72	0
HGLibB_54708	ZAP70	8	185.371	92.1541	175.152	123.193	0	133.386	0	168.816	26.3346	25.8139	160.653	62.7103
HGLibA_56307	ZNF581	8	170.677	117.752	332.522	168.141	0	0	0	168.816	41.3829	36.8771	73.5951	201.496
HGLibA_26821	LOC100287399	11	130.551	139.084	124.474	166.477	590.937	119.095	1.31959	168.816	0	0	230.658	156.262
HGLibA_08691	CDH8	38	215.325	259.397	349.415	150.661	0	22.231	0	168.816	111.609	0	157.96	78.1309
HGLibB_28108	MAP2K4	42	180.85	206.493	240.945	248.882	0	19.0552	0	168.816	0	55.3156	192.963	280.654
HGLibB_03154	ARSK	2	92.6856	151.884	108.47	139.84	0	6.35172	0	168.816	1.25403	134.601	0.897501	55.5141
HGLibB_56270	ZNF592	66	34.4745	46.077	25.7838	72.4173	0	57.1655	0	168.816	0	153.04	64.6201	95.6076
HGLibA_24038	KANSL1L	4	140.724	69.9689	96.0225	149.829	5.64589	338.229	923.716	168.816	104.084	1.84385	101.418	74.0188
HGLibA_26589	LINGO2	8	123.204	236.358	224.942	235.564	0	26.9948	0	168.816	0	156.728	97.8276	173.738
HGLibB_35175	PARP12	63	104.554	90.4475	152.925	170.638	0	50.8137	0	168.816	0	60.8472	209.118	80.187
HGLibA_34437	OR6P1	93	66.6885	29.0115	1.77819	59.0992	0	7.93965	0	168.816	0	0	0	1.02804
HGLibB_04852	BRWD1	49	36.17	48.6369	57.7913	39.9544	223.013	535.132	3.95878	168.816	102.83	0	132.83	52.43
HGLibA_05930	C1QL3	2	53.6899	17.9189	59.5695	79.0763	0	0	0	168.816	0	0	0	0
HGLibB_15532	ESAM	31	292.751	197.961	327.188	218.084	0	0	0	168.816	38.8749	0	65.5176	0
HGLibB_45394	SLCO1B1	49	86.4689	50.3434	56.0131	16.6477	14.1147	549.424	3.95878	168.816	16.3024	0	0.897501	46.2617
HGLibA_00987	ADIRF	28	426.693	271.343	419.654	402.873	0	122.271	0	167.592	1.25403	0	88.8526	364.954
HGLibB_01374	AK1	94	108.51	302.061	215.162	223.911	1315.49	558.951	1158.6	167.592	50.1611	0	70.0051	495.514
HGLibB_07087	CAMKK2	23	254.32	240.625	153.814	135.678	0.940982	242.953	0	167.592	90.29	38.7209	33.2075	243.645
HGLibA_06955	CACUL1	57	375.264	250.864	352.972	372.075	254.065	93.6879	1.31959	167.592	0	105.1	179.5	280.654
HGLibA_52407	TXNDC12	2	87.5992	100.687	96.0225	78.244	0	0	0	167.592	0	59.0033	0.897501	77.1029
HGLibA_24425	KCTD14	38	326.66	239.771	260.505	203.101	0	1.58793	1.31959	167.592	109.1	1.84385	166.038	149.066
HGLibB_55258	ZIC2	51	354.918	282.435	379.644	225.576	0	0	1.31959	167.592	0	114.319	218.093	154.206
HGLibA_52410	TXNDC15	51	282.013	263.663	309.406	324.629	0	0	0	167.592	0	44.2525	210.913	193.271
HGLibA_15265	EPC1	63	85.3386	84.4746	183.154	243.888	0	0	0	167.592	0	0	205.528	96.6356
HGLibB_14732	EIF2S1	8	252.625	165.536	177.819	173.136	1.88196	127.034	1.31959	167.592	116.625	75.598	65.5176	117.196
HGLibA_44401	SLC14A2	42	218.15	200.52	303.182	185.621	3.76393	23.8189	0	167.592	57.6853	1.84385	371.565	379.346
HGLibB_28101	MAP2K2	8	201.196	182.602	64.015	153.991	0	15.8793	0	167.592	32.6047	82.9734	100.52	62.7103
HGLibB_41582	RNF217	2	134.507	141.644	147.59	70.7525	0	0	0	167.592	38.8749	55.3156	0.897501	94.5795
HGLibA_42685	SAMD4B	96	114.727	84.4746	150.257	97.3888	0	0	0	167.592	0	0	27.8225	170.654
HGLibB_45166	SLC4A4	2	88.1644	52.05	104.913	58.2668	0	0	0	167.592	0	0	35.0025	0
HGLibA_46735	SPNS2	49	2.26063	0	0	0	8.46884	390.631	31.6703	167.592	0	0	0	0
HGLibB_08435	CD72	89	24.8669	34.1311	0	19.1448	324.639	203.255	1.31959	167.592	0	53.4717	0	1.02804
HGLibA_56627	ZNF720	2	106.815	46.077	28.4511	53.2725	0	0	0	167.592	0	0	65.5176	0
HGLibA_46317	SP9	8	216.455	259.397	200.047	185.621	0	179.436	0	167.592	43.891	33.1894	21.54	169.626
HGLibA_49058	TEX13A	49	0	5.97295	0.889097	3.32953	17.8787	476.379	262.599	167.592	0	0	0	0
HGLibA_16824	FAM9C	51	240.757	433.466	264.062	368.746	0	46.05	0	166.369	0	0	133.728	28.7851
HGLibB_17888	FOXN2	28	281.448	308.887	528.124	307.149	0	271.536	2.63919	166.369	53.9232	0	130.138	537.664
HGLibB_07310	CASP5	28	345.876	292.675	529.902	404.538	0	25.4069	0	166.369	46.399	35.0332	278.225	457.477
HGLibB_21379	HIST1H2AM	4	12.4334	29.8648	0	61.5963	642.691	228.662	1089.99	166.369	0	22.1262	0	41.1215
HGLibB_15796	EYA1	42	285.969	351.551	304.071	179.795	0	11.1155	1.31959	166.369	0	0	176.808	294.019
HGLibB_15321	EPN2	23	189.327	193.694	200.047	160.65	0	273.124	2.63919	166.369	0	0	94.2376	125.421
HGLibB_07523	CCDC108	96	136.203	146.764	72.906	87.4002	271.003	9.52758	0	166.369	0	64.5349	16.155	225.14
HGLibB_55516	ZNF208	23	236.801	300.354	208.938	161.482	0	238.189	0	166.369	131.673	36.8771	77.1851	0
HGLibA_41010	RGL4	18	66.6885	104.1	59.5695	101.551	5.64589	290.591	548.951	166.369	105.338	0	26.0275	1.02804
HGLibB_17266	FER1L6	64	266.754	247.451	251.614	187.286	9.40982	752.679	3522	166.369	1.25403	0	61.0301	210.748
HGLibA_19348	GLTPD2	42	254.32	216.733	264.951	217.252	0	1.58793	0	166.369	50.1611	0	105.905	327.944
HGLibB_41881	RPL30	2	119.813	55.4631	56.9022	119.863	0	0	0	166.369	0	0	122.958	1.02804
HGLibA_16733	FAM81A	27	137.898	191.134	281.844	288.004	4350.16	1761.01	3143.27	166.369	166.786	66.3787	251.3	880.001
HGLibB_27132	LRIF1	10	7.91219	16.2123	0	6.65906	11.2918	181.024	1.31959	166.369	111.609	0	0	0
HGLibA_31014	NAALADL2	18	19.2153	13.6525	0	24.9715	10.3508	12.7034	318.022	166.369	67.7175	42.4086	0	0
HGLibB_06412	C5orf60	91	62.1672	13.6525	64.015	36.6248	1.88196	220.722	0	166.369	0	0	62.8251	98.6917
HGLibB_55939	ZNF441	99	101.728	34.1311	64.015	32.4629	0	1.58793	0	166.369	0	0	0	180.935
HGLibB_31440	NDUFAF1	18	92.1205	112.633	135.143	49.943	0.940982	77.8086	552.91	166.369	0	0	41.285	100.748
HGLibA_35778	PDE2A	8	253.19	157.003	232.943	135.678	0.940982	0	0	166.369	0	92.1927	149.883	2.05608
HGLibA_35760	PDE10A	36	137.333	168.949	68.4605	109.042	1138.59	58.7534	1.31959	166.369	0	0	81.6726	66.8225
HGLibB_36865	PLA2G4E	8	67.8188	156.15	190.267	150.661	0	0	0	166.369	0	0	53.85	172.71
HGLibB_40160	RANBP9	2	109.64	184.308	133.365	132.349	0	66.693	1.31959	166.369	0	0	47.5675	0
HGLibB_42209	RRNAD1	18	5.65156	19.6254	0	11.6534	21.6426	220.722	465.817	166.369	45.145	0	0	0
HGLibB_21167	HES7	64	28.2578	62.2893	14.2256	62.4287	1013.44	1519.65	3325.38	166.369	0	25.8139	32.31	161.402
HGLibB_51354	TRIM16	28	363.396	388.242	384.979	228.073	0	0	0	165.146	0	16.5947	132.83	462.617
HGLibA_40570	RBM48	77	639.192	377.149	672.157	471.961	0	63.5172	0	165.146	104.084	84.8172	236.94	416.356
HGLibA_15003	EMC1	60	169.547	237.211	246.28	137.343	0	22.231	2.63919	165.146	0	0	48.465	242.617
HGLibA_05650	C19orf35	51	349.832	254.277	315.629	328.791	0	1.58793	0	165.146	0	0	137.318	193.271
HGLibA_00848	ADAMTSL1	57	572.503	357.524	486.336	384.561	0	122.271	0	165.146	76.4957	0	454.135	225.14
HGLibB_08191	CCT3	59	262.798	274.756	537.904	277.183	1308.91	519.253	6.59797	165.146	195.628	188.073	423.62	291.963
HGLibB_35695	PDCD6IP	31	364.526	224.412	269.396	198.939	0	42.8741	0	165.146	0	1.84385	35.9	21.5888
HGLibB_30230	MSX1	59	102.858	170.656	190.267	151.494	1638.25	382.691	7.91757	165.146	105.338	46.0963	136.42	300.187
HGLibA_03620	ATP2B3	2	37.8655	25.5984	55.124	26.6362	0	0	0	165.146	0	0	0	68.8786
HGLibB_54261	WIZ	2	59.9066	86.1811	131.586	87.4002	0	0	0	165.146	0	33.1894	0	0
HGLibB_14717	EIF2B2	8	193.849	146.764	144.923	139.008	0	7.93965	0	165.146	56.4313	0	151.678	141.869
HGLibA_48414	TAS2R46	2	197.805	157.003	56.9022	96.5564	0	0	0	165.146	0	0	77.1851	1.02804
HGLibA_33837	OR2M3	51	241.887	336.192	474.778	223.079	0	0	0	165.146	0	0	220.785	0
HGLibA_54294	WHSC1L1	2	126.03	19.6254	89.7988	49.1106	0	0	0	165.146	33.8588	5.53156	0	0
HGLibB_21327	HIRIP3	46	144.115	192.841	176.93	180.627	2767.43	530.369	872.252	165.146	81.5118	33.1894	189.373	178.879
HGLibB_45755	SMPD3	91	21.4759	32.4246	39.1203	64.0935	0.940982	147.677	0	165.146	37.6208	60.8472	20.6425	263.178
HGLibA_17436	FGFR1	8	268.449	186.868	191.156	142.337	0	61.9293	0	165.146	1.25403	71.9103	115.778	1.02804
HGLibB_45768	SMR3A	23	122.639	278.169	56.0131	82.4059	2.82295	281.064	1.31959	165.146	91.5441	36.8771	176.808	236.449
HGLibA_63119	hsa-mir-6741	8	213.064	216.733	207.16	133.181	0.940982	1.58793	1.31959	165.146	50.1611	44.2525	110.393	0
HGLibA_23348	INPP5D	51	302.924	296.088	340.524	218.917	0	46.05	0	165.146	0	0	154.37	62.7103
HGLibB_13648	DNASE2B	2	59.3414	14.5057	74.6842	55.7696	0	0	0	165.146	70.2256	0	151.678	0
HGLibB_31393	NDST4	8	219.281	242.331	174.263	193.945	0	25.4069	0	163.923	0	57.1595	167.833	77.1029
HGLibA_33774	OR2B6	2	81.3825	81.9148	60.4586	135.678	0	0	0	163.923	0	51.6279	78.9801	1.02804
HGLibA_64893	NonTargetingControlGuideForHuman_0510	49	38.4306	50.3434	8.00187	74.0821	17.8787	484.319	349.693	163.923	71.4796	68.2226	26.925	0
HGLibA_34154	OR52D1	77	755.049	652.758	600.141	713.352	0	7.93965	0	163.923	196.882	20.2824	408.363	127.477
HGLibB_05483	C16orf80	65	301.794	319.126	400.094	529.395	5163.17	2586.74	9398.15	163.923	343.604	473.87	293.483	508.879
HGLibA_24725	KIAA1239	2	96.0766	162.123	78.2405	74.0821	0	9.52758	1.31959	163.923	0	0	83.4676	88.4113
HGLibA_42889	SCEL	63	245.278	180.895	146.701	206.431	1.88196	57.1655	0	163.923	47.6531	0	191.168	1.02804
HGLibB_18713	GBP4	18	3.95609	28.1582	6.22368	6.65906	10.3508	195.315	225.651	163.923	164.278	0	0	69.9066
HGLibB_04031	B4GALT4	4	61.602	97.2738	67.5714	70.7525	1.88196	274.712	699.385	163.923	0	46.0963	34.105	1.02804
HGLibB_49309	THOC3	67	216.455	211.613	192.934	60.7639	0	82.5723	0	163.923	45.145	1.84385	55.645	542.804
HGLibA_63055	hsa-mir-6723	31	331.747	168.949	339.635	311.311	0.940982	12.7034	0	163.923	0	105.1	54.7475	0
HGLibB_23847	IVL	92	139.028	141.644	128.919	82.4059	1.88196	212.783	0	163.923	38.8749	0	288.098	107.944
HGLibB_24832	KIF15	8	172.938	123.725	121.806	128.187	0.940982	52.4017	0	163.923	0	38.7209	30.515	170.654
HGLibA_56543	ZNF688	2	128.29	31.5713	99.5789	44.1163	26.3475	92.0999	0	163.923	0	0	35.9	58.5982
HGLibB_04498	BID	16	32.2139	23.8918	21.3383	16.6477	3.76393	379.515	1562.4	163.923	82.7659	0	0	0
HGLibB_10454	COBLL1	81	132.812	186.015	138.699	82.4059	9.40982	692.337	955.387	163.923	121.641	38.7209	0	0
HGLibB_47914	SYNDIG1L	38	312.531	149.324	282.733	269.692	0	0	0	163.923	160.516	103.256	214.503	123.365
HGLibB_35671	PDCD10	2	29.3881	40.9574	57.7913	20.8096	0	22.231	0	163.923	0	35.0332	38.5925	116.168
HGLibA_46582	SPDYE2	64	132.247	72.5287	208.938	230.57	408.386	1343.39	2974.37	163.923	48.9071	92.1927	61.9276	0
HGLibA_05676	C19orf52	1	142.985	112.633	173.374	168.141	0	0	0	163.923	0	0	45.7725	39.0655
HGLibB_16023	FAM117B	8	299.533	273.049	203.603	170.638	0	9.52758	1.31959	163.923	1.25403	35.0332	42.1825	205.608
HGLibB_54416	XAGE3	2	158.244	75.9418	28.4511	183.124	0	9.52758	0	163.923	0	0	43.08	1.02804
HGLibA_39122	PSMB8	22	186.502	133.965	272.953	173.968	0	20.6431	0	163.923	0	12.907	0	1.02804
HGLibA_01418	AKAP14	2	63.2975	55.4631	112.915	32.4629	0	0	0	163.923	0	108.787	0	43.1776
HGLibB_03687	ATP5S	39	26.5623	35.8377	37.3421	25.8039	0.940982	109.567	0	163.923	53.9232	42.4086	41.285	78.1309
HGLibB_03069	ARNTL2	18	9.60766	12.7992	0	0.832383	7.52786	77.8086	690.148	163.923	87.782	60.8472	17.0525	1.02804
HGLibA_10434	CNTNAP5	93	0	5.97295	0.889097	18.3124	0	9.52758	0	163.923	45.145	0	0	0
HGLibB_45672	SMIM13	2	25.9972	89.5943	104.024	117.366	0	0	0	162.699	0	0	96.0326	0
HGLibB_31609	NEK4	23	188.197	285.848	224.052	192.28	92.2163	455.736	197.939	162.699	1.25403	153.04	58.3376	80.187
HGLibA_53803	VPS51	57	318.748	402.748	494.338	251.38	0	0	0	162.699	0	62.691	295.278	67.8505
HGLibB_31825	NGEF	77	627.889	646.785	691.718	443.66	0	168.321	1.31959	162.699	0	73.7541	402.978	437.944
HGLibB_25111	KLHL2	4	22.6063	10.2393	8.89097	36.6248	101.626	511.313	864.334	162.699	41.3829	97.7242	23.335	60.6543
HGLibA_64542	NonTargetingControlGuideForHuman_0159	57	361.7	379.709	436.547	370.41	0.940982	0	0	162.699	58.9393	123.538	445.16	174.767
HGLibA_36450	PHOX2A	4	182.546	151.03	171.596	120.695	2.82295	82.5723	843.221	162.699	75.2417	23.9701	50.26	103.832
HGLibA_27426	LRRC73	31	222.672	293.528	220.496	297.993	0	79.3965	0	162.699	125.403	130.914	151.678	1.02804
HGLibA_07537	CCDC110	86	119.813	74.2352	112.915	83.2383	176.905	19.0552	1.31959	162.699	156.754	125.382	209.118	132.617
HGLibA_22730	IFNLR1	42	281.448	195.401	265.84	177.297	0	1.58793	0	162.699	52.6692	35.0332	226.17	306.355
HGLibA_45276	SLC5A6	2	109.075	95.5672	152.036	109.042	0	0	0	162.699	0	0	71.8001	67.8505
HGLibA_51856	TSHB	38	196.109	203.934	275.62	158.985	1.88196	160.381	1.31959	162.699	110.354	49.784	323.998	131.589
HGLibB_42721	SAT2	93	17.5198	0	0	10.821	0	15.8793	0	162.699	0	0	0	0
HGLibB_14811	EIF4EBP3	23	200.065	129.698	137.81	196.442	0	304.882	2.63919	162.699	0	121.694	78.0826	135.701
HGLibB_26344	LGALS9	18	78.5567	130.552	144.923	44.9487	454.494	119.095	442.064	162.699	0	0	81.6726	39.0655
HGLibB_10787	CORT	2	89.2947	107.513	34.6748	155.656	0	36.5224	0	162.699	0	125.382	17.0525	128.505
HGLibB_27071	LPP	93	20.3456	39.2508	0	2.49715	0	0	0	162.699	0	66.3787	24.2325	0
HGLibB_04557	BLOC1S2	49	40.1261	55.4631	23.1165	79.0763	0	393.807	0	162.699	0	127.226	0	0
HGLibB_10501	COL14A1	16	16.3895	0.853279	16.0037	19.9772	6.58688	430.329	1450.23	162.699	0	0	26.0275	0
HGLibA_28019	MAK16	51	429.519	390.802	374.31	261.368	0.940982	77.8086	0	161.476	0	0	81.6726	108.972
HGLibA_57036	ZSWIM1	63	240.191	137.378	181.376	148.164	0	0	0	161.476	0	40.5648	126.548	0
HGLibB_22757	IGDCC4	46	170.677	311.447	496.116	432.007	2935.86	641.524	10.5568	161.476	307.237	269.203	348.23	358.785
HGLibB_08414	CD5L	8	155.418	146.764	214.272	278.016	0	38.1103	0	161.476	0	0	82.5701	85.3272
HGLibB_36346	PHGDH	11	170.677	209.907	238.278	118.198	627.635	519.253	2.63919	161.476	180.58	136.445	125.65	215.888
HGLibA_45966	SNRPA1	8	217.02	198.814	130.697	149.829	0	14.2914	0	161.476	0	66.3787	116.675	66.8225
HGLibB_35228	PATE2	46	684.97	818.294	872.204	575.176	2346.81	1424.37	13.1959	161.476	205.661	164.103	681.203	431.776
HGLibB_27123	LRFN5	54	68.3839	70.8221	82.686	104.048	326.521	69.8689	1.31959	161.476	0	0	0	0
HGLibA_37854	PPBP	38	255.451	273.902	188.489	233.067	2.82295	106.391	0	161.476	55.1772	11.0631	175.91	92.5234
HGLibB_20736	H2AFY	2	127.16	84.4746	78.2405	86.5678	0.940982	80.9844	1.31959	161.476	0	47.9402	0	88.4113
HGLibA_00771	ADAM30	8	203.456	138.231	140.477	172.303	0	12.7034	0	161.476	76.4957	0	36.7975	74.0188
HGLibB_55652	ZNF28	42	288.23	278.169	258.727	267.195	0	106.391	1.31959	161.476	56.4313	129.07	227.068	394.767
HGLibB_49285	THEM5	46	336.268	438.585	497.894	342.109	3117.47	992.456	11.8764	161.476	204.407	147.508	322.203	759.72
HGLibB_51362	TRIM2	38	301.794	255.984	271.175	79.0763	0	0	0	161.476	51.4152	68.2226	305.15	232.337
HGLibB_18564	GALR2	46	304.619	465.89	628.592	422.85	3442.11	509.725	17.1547	161.476	193.12	88.505	393.105	554.113
HGLibB_28203	MAP9	59	100.033	171.509	305.849	126.522	1151.76	457.324	877.53	161.476	57.6853	132.757	251.3	60.6543
HGLibA_37882	PPFIA4	93	6.78188	23.8918	40.8985	3.32953	6.58688	6.35172	1.31959	161.476	0	40.5648	0	8.22431
HGLibA_30959	N4BP2L2	2	137.898	48.6369	92.4661	96.5564	0	0	0	161.476	0	0	40.3875	94.5795
HGLibB_04503	BIN1	31	203.456	287.555	267.618	170.638	0	34.9345	0	161.476	0	1.84385	28.72	87.3833
HGLibA_41063	RGS14	67	238.496	145.911	176.93	180.627	0	1.58793	0	161.476	146.721	0	137.318	390.655
HGLibB_51214	TRAK1	54	121.509	87.8877	132.475	149.829	318.993	174.672	2.63919	161.476	23.8265	0	20.6425	292.991
HGLibA_43685	SEZ6L2	8	210.238	180.042	213.383	271.357	0.940982	0	0	161.476	0	0	87.9551	220
HGLibA_19542	GNGT2	38	254.32	244.891	205.381	252.212	84.6884	74.6327	2.63919	161.476	0	0	294.38	50.3739
HGLibB_04286	BCL10	24	28.2578	17.0656	9.78007	44.9487	33.8754	903.532	4540.73	161.476	125.403	0	45.7725	0
HGLibA_19491	GNB2	42	330.051	209.053	344.97	220.581	0	17.4672	0	161.476	82.7659	0	153.473	266.262
HGLibB_25452	KRT35	18	11.8683	75.0885	0	10.821	12.2328	52.4017	568.745	161.476	0	0	0	0
HGLibA_64694	NonTargetingControlGuideForHuman_0311	2	103.989	29.0115	136.921	50.7753	48.9311	1.58793	0	161.476	0	0	33.2075	0
HGLibB_21306	HIP1	18	106.249	63.1426	73.7951	109.875	14.1147	123.859	666.395	161.476	117.879	0	0	58.5982
HGLibB_37582	POLR3GL	18	11.8683	20.4787	0	3.32953	26.3475	163.557	192.661	161.476	262.092	40.5648	36.7975	1.02804
HGLibA_61788	hsa-mir-525	28	449.864	517.94	330.744	386.226	0	12.7034	1.31959	160.253	87.782	12.907	452.34	412.243
HGLibA_05553	C17orf59	2	133.377	174.069	82.686	61.5963	0	60.3413	0	160.253	38.8749	0	78.0826	25.701
HGLibB_48630	TCAIM	70	191.588	129.698	119.139	132.349	9.40982	163.557	0	160.253	122.895	103.256	70.0051	75.0468
HGLibB_49120	TFG	28	478.687	314.86	558.353	392.885	0	73.0448	0	160.253	257.076	84.8172	362.59	763.832
HGLibB_29959	MRPL47	42	367.917	249.157	303.182	226.408	0	0	0	160.253	0	0	78.9801	335.14
HGLibA_48306	TAOK1	8	191.023	139.084	245.391	157.32	0	30.1707	1.31959	160.253	110.354	121.694	90.6476	54.486
HGLibB_51246	TRAPPC13	93	20.3456	0	0	0	9.40982	7.93965	2.63919	160.253	0	0	0	0
HGLibA_63497	hsa-mir-6830	8	260.537	149.324	139.588	125.69	16.9377	119.095	0	160.253	52.6692	62.691	35.0025	25.701
HGLibB_20093	GPRASP2	8	115.292	182.602	111.137	99.8859	0	0	0	160.253	0	31.3455	40.3875	148.038
HGLibA_15742	EXOC3L2	23	206.847	193.694	272.953	206.431	0	262.008	0	160.253	0	103.256	315.92	64.7664
HGLibA_36145	PFDN4	77	629.019	419.813	620.59	463.637	0	107.979	0	160.253	41.3829	60.8472	175.013	269.346
HGLibB_07038	CALN1	94	83.6431	133.965	265.84	126.522	2312.93	1311.63	2590.36	160.253	95.3061	31.3455	144.498	277.57
HGLibA_54842	ZBTB21	92	154.288	149.324	216.94	83.2383	0	0	0	160.253	0	0	137.318	297.103
HGLibB_52590	UBE2R2	2	111.336	52.05	101.357	127.355	184.433	11.1155	0	160.253	115.371	105.1	0	0
HGLibB_18300	GAB3	51	350.397	358.377	504.118	274.686	166.554	120.683	1.31959	160.253	68.9715	0	11.6675	294.019
HGLibA_00618	ACTL10	1	159.374	94.7139	188.489	179.795	143.97	3.17586	1.31959	160.253	6.27014	55.3156	1.795	2.05608
HGLibA_56519	ZNF677	2	78.5567	60.5828	175.152	40.7867	0	0	0	160.253	0	0	0	0
HGLibA_21331	HINT3	2	98.9024	75.0885	48.9003	64.0935	0	1.58793	0	160.253	0	0	0	57.5701
HGLibA_47908	SYAP1	51	372.438	401.041	228.498	317.97	0	19.0552	0	160.253	0	23.9701	142.703	239.533
HGLibB_41532	RNF181	11	188.197	104.953	230.276	157.32	653.983	41.2862	1.31959	160.253	0	0	152.575	277.57
HGLibB_13976	DSCAM	23	157.113	92.1541	246.28	188.118	0.940982	217.546	2.63919	159.029	0	31.3455	153.473	138.785
HGLibA_58338	hsa-mir-23c	29	939.855	843.893	879.317	814.903	0.940982	211.195	7.91757	159.029	139.197	263.671	453.238	284.767
HGLibA_42651	SALL2	42	427.823	244.891	277.398	181.459	0	33.3465	0	159.029	71.4796	0	69.1076	249.813
HGLibB_14184	DUXA	11	142.419	91.3008	113.804	205.599	594.701	551.012	153.073	159.029	0	18.4385	23.335	1.02804
HGLibA_25973	LAMC3	51	374.699	270.489	504.118	176.465	0	0	0	159.029	20.0645	35.0332	154.37	51.4019
HGLibA_42044	RPRD1A	31	254.886	265.37	320.075	275.519	0	38.1103	0	159.029	0	0	105.905	56.5421
HGLibA_14340	EAPP	2	115.857	96.4205	112.915	77.4116	0.940982	85.7482	0	159.029	0	0	21.54	64.7664
HGLibA_64849	NonTargetingControlGuideForHuman_0466	28	440.822	392.508	519.233	269.692	0.940982	365.224	1.31959	159.029	208.169	121.694	187.578	383.458
HGLibA_09018	CELF6	8	191.023	140.791	191.156	158.153	0	100.04	0	159.029	0	0	140.01	47.2898
HGLibA_60067	hsa-mir-4420	28	360.005	319.126	392.092	344.606	0	100.04	0	159.029	92.7981	40.5648	237.838	385.514
HGLibA_27185	LRIT1	28	376.959	314.007	432.99	349.601	0	182.612	1.31959	159.029	0	0	236.94	371.122
HGLibB_11250	CRYBB1	2	35.6049	123.725	182.265	77.4116	0	66.693	0	159.029	0	0	0	0
HGLibA_50659	TMSB15A	31	235.105	275.609	320.964	337.115	0	0	0	159.029	0	0	133.728	60.6543
HGLibB_04142	BANF2	54	40.1261	180.895	52.4567	178.13	438.498	65.1051	3.95878	159.029	70.2256	143.821	0	68.8786
HGLibA_36902	PLA2G4B	51	318.748	284.142	412.541	208.096	0	123.859	0	159.029	57.6853	0	157.96	0
HGLibB_13152	DHX16	93	0	11.0926	0.889097	2.49715	1.88196	50.8137	201.898	159.029	0	0	0	0
HGLibA_40512	RBM23	45	100.598	85.3279	163.594	71.5849	0	11.1155	0	159.029	1.25403	0	0	291.963
HGLibB_03271	ASCL3	63	192.153	101.54	196.49	93.2269	0	0	0	159.029	1.25403	47.9402	235.145	0
HGLibA_21790	HNRNPA0	18	167.851	250.011	186.71	251.38	4.70491	25.4069	625.488	159.029	0	0	88.8526	2.05608
HGLibA_05269	C12orf57	22	97.2069	86.1811	283.622	163.979	0	0	1.31959	159.029	0	31.3455	97.8276	3.08411
HGLibA_55804	ZNF324B	2	65.5581	77.6484	109.359	79.0763	0	0	0	159.029	30.0967	46.0963	40.3875	1.02804
HGLibA_15691	EVI5	2	106.249	66.5557	165.372	78.244	0	0	0	159.029	0	0	161.55	135.701
HGLibA_53567	VCAM1	8	219.846	251.717	122.695	144.835	0	30.1707	0	159.029	0	0	76.2876	61.6823
HGLibB_09607	CHST11	2	44.0822	28.1582	53.3458	21.6419	0	0	0	159.029	0	0	0	150.094
HGLibA_48668	TBX3	18	9.0425	33.2779	0	10.821	16.9377	26.9948	505.405	159.029	0	0	0	0
HGLibB_22096	HS3ST2	22	158.809	107.513	224.942	90.7297	0	0	0	159.029	38.8749	0	117.573	35.9813
HGLibA_51915	TSPAN18	93	25.9972	0	27.562	11.6534	0	61.9293	0	159.029	0	0	37.695	0
HGLibA_46111	SNX9	29	993.545	674.943	864.202	754.971	0.940982	362.048	1.31959	157.806	80.2578	79.2857	449.648	677.477
HGLibB_04260	BCAT1	42	258.842	241.478	347.637	220.581	2.82295	36.5224	0	157.806	0	12.907	112.188	182.991
HGLibB_34004	OR4N4	94	230.584	284.142	402.761	468.631	1240.21	533.544	1262.85	157.806	163.024	403.804	309.638	729.907
HGLibA_38056	PPP1R16B	39	23.1714	133.111	16.0037	24.1391	0	115.919	1.31959	157.806	0	0	0	0
HGLibB_25009	KLF11	11	93.816	150.177	87.1315	162.315	375.452	227.074	1.31959	157.806	184.342	71.9103	93.3401	197.383
HGLibB_47597	STX6	51	347.006	472.716	312.962	456.146	0	9.52758	2.63919	157.806	20.0645	0	212.708	173.738
HGLibB_03852	ATXN7L2	63	98.3372	149.324	156.481	116.534	15.9967	147.677	5.27838	157.806	149.229	0	225.273	71.9627
HGLibA_33152	NXPE2	8	161.635	109.22	304.96	123.193	82.8064	4.76379	0	157.806	0	0	67.3126	137.757
HGLibA_13358	DLK2	28	421.041	600.708	406.317	472.793	0	17.4672	0	157.806	0	35.0332	213.605	479.066
HGLibA_04852	BRSK2	60	213.629	210.76	293.402	89.8973	0	20.6431	1.31959	157.806	0	0	35.9	212.804
HGLibB_17838	FOXE3	51	462.863	364.35	401.872	297.993	0	49.2258	1.31959	157.806	41.3829	0	71.8001	193.271
HGLibA_06081	C22orf43	31	226.063	203.08	369.864	178.962	0	0	0	157.806	0	0	152.575	99.7197
HGLibA_41087	RGS22	8	163.895	90.4475	272.064	112.372	0	0	0	157.806	0	0	81.6726	115.14
HGLibA_39029	PSEN2	59	271.84	210.76	384.979	227.24	1477.34	771.734	5.27838	157.806	265.854	49.784	201.04	357.757
HGLibB_17369	FGF20	23	199.5	284.995	196.49	166.477	2.82295	733.624	0	157.806	0	5.53156	62.8251	197.383
HGLibB_06423	C6orf1	27	451.56	418.107	574.357	444.492	3491.99	2683.6	5576.61	157.806	263.346	300.548	336.563	552.057
HGLibB_49112	TFF2	93	10.738	67.409	11.5583	24.9715	0	36.5224	0	157.806	1.25403	0	0.897501	78.1309
HGLibB_45286	SLC6A8	4	166.156	142.498	212.494	223.079	154.321	474.791	691.468	157.806	61.4474	36.8771	25.13	313.552
HGLibB_52774	UEVLD	51	349.832	249.157	370.753	351.265	0.940982	104.803	0	157.806	37.6208	0	183.988	141.869
HGLibB_26995	LOXHD1	25	22.6063	95.5672	32.0075	15.8153	0	112.743	0	157.806	48.9071	47.9402	145.395	90.4674
HGLibB_29068	MFSD6	81	105.684	118.606	219.607	223.079	549.534	835.251	550.271	157.806	0	12.907	101.418	208.692
HGLibB_23311	INPP5A	36	201.196	90.4475	194.712	232.235	1051.08	422.389	1.31959	157.806	224.471	38.7209	99.6226	224.112
HGLibB_55423	ZNF142	59	115.857	156.15	243.613	178.962	1339.96	169.908	694.107	157.806	0	82.9734	332.973	190.187
HGLibA_64534	NonTargetingControlGuideForHuman_0151	2	56.5156	59.7295	40.8985	42.4515	0	1.58793	0	157.806	0	0	0	0
HGLibA_13312	DLC1	4	115.292	58.0229	97.8007	66.5906	11.2918	479.555	885.448	157.806	183.088	0	33.2075	184.019
HGLibB_13794	DPCR1	10	14.1289	16.2123	8.89097	14.1505	0.940982	174.672	1.31959	157.806	0	0	62.8251	0
HGLibB_24539	KHDRBS3	61	32.7791	27.3049	0.889097	2.49715	4.70491	95.2758	1.31959	157.806	104.084	46.0963	41.285	0
HGLibA_58539	hsa-mir-3122	51	360.57	161.27	369.864	286.34	0	7.93965	0	157.806	46.399	79.2857	29.6175	243.645
HGLibB_22666	IFNAR2	42	361.7	220.999	360.084	322.964	0	20.6431	0	157.806	0	3.68771	122.06	332.056
HGLibA_16546	FAM24A	2	129.986	59.7295	104.913	158.153	0	0	0	157.806	0	0	153.473	32.8972
HGLibB_14216	DYNC1I2	36	137.333	164.683	82.686	139.84	1081.19	435.093	1.31959	157.806	87.782	134.601	148.088	34.9533
HGLibB_16593	FAM47E	18	16.9547	3.41311	23.1165	4.9943	344.4	254.069	581.941	157.806	270.87	1.84385	0	1.02804
HGLibA_29363	MLANA	96	139.028	208.2	109.359	104.048	4.70491	93.6879	0	157.806	0	0	42.1825	270.374
HGLibA_11299	CS	92	148.636	126.285	164.483	228.073	0.940982	19.0552	0	157.806	0	0	168.73	211.776
HGLibB_04420	BEST2	67	207.978	157.857	150.257	141.505	0	0	0	157.806	76.4957	0	0	321.776
HGLibA_00525	ACPP	67	210.238	120.312	244.502	127.355	0	0	0	157.806	0	0	56.5425	339.253
HGLibA_06871	CACHD1	22	159.374	57.1697	234.722	151.494	0	0	0	157.806	0	0	69.1076	88.4113
HGLibB_01781	AMH	36	77.4264	74.2352	145.812	114.869	1190.34	376.339	3.95878	157.806	75.2417	1.84385	105.008	201.496
HGLibB_24119	KCNAB3	93	27.6927	14.5057	0	13.3181	0	1.58793	0	157.806	0	0	0	0
HGLibB_08865	CDRT1	10	19.7805	32.4246	0	23.3067	0	244.541	0	157.806	0	35.0332	52.055	0
HGLibA_54326	WISP3	1	165.591	118.606	121.806	158.985	0	0	0	157.806	0	0	0	1.02804
HGLibA_03223	ASB16	8	108.51	189.428	134.254	132.349	0	0	0	157.806	0	0	61.0301	85.3272
HGLibB_38870	PRSS27	2	63.8627	51.1967	85.3533	65.7582	0	0	0	157.806	0	0	65.5176	0
HGLibB_53557	VEPH1	93	10.1728	29.0115	0	0	0	77.8086	0	157.806	40.1289	0	0	1.02804
HGLibB_37215	PLXNA3	93	0	0	0	0	0	0	0	157.806	0	0	0	0
HGLibB_03199	ASAP3	18	2.26063	20.4787	12.4474	0	0.940982	12.7034	370.806	156.583	0	0	51.1575	0
HGLibB_15082	ENAH	23	174.633	183.455	282.733	241.391	205.134	290.591	0	156.583	72.7336	158.571	162.448	188.131
HGLibA_56928	ZNHIT3	16	30.5184	32.4246	11.5583	19.1448	289.823	531.956	1352.58	156.583	140.451	0	255.788	1.02804
HGLibB_55993	ZNF473	8	155.418	159.563	283.622	168.141	0	36.5224	0	156.583	95.3061	0	44.875	165.514
HGLibA_00608	ACTC1	2	138.463	98.9803	99.5789	133.181	0	39.6982	0	156.583	0	103.256	34.105	0
HGLibB_41010	RGS13	94	275.231	448.825	525.456	448.654	3577.61	1268.76	2267.06	156.583	163.024	162.259	331.178	709.346
HGLibB_43341	SENP5	31	289.925	188.575	399.205	172.303	0	0	0	156.583	68.9715	66.3787	22.4375	53.458
HGLibB_15545	ESF1	38	259.407	226.119	253.393	195.61	0	4.76379	0	156.583	81.5118	0	173.218	181.963
HGLibA_40046	RAC2	18	36.17	40.1041	34.6748	15.8153	246.537	328.701	443.384	156.583	155.499	51.6279	71.8001	34.9533
HGLibA_23932	JAM2	2	100.598	46.9303	152.036	96.5564	0	0	0	156.583	0	0	66.4151	0
HGLibA_05879	C1orf61	57	485.469	325.099	540.571	327.959	0	39.6982	0	156.583	23.8265	134.601	188.475	303.271
HGLibB_38008	PPP1R16B	66	36.7352	74.2352	33.7857	98.2211	0	20.6431	0	156.583	0	169.634	0	0
HGLibB_12498	DCLRE1B	59	135.638	152.737	186.71	220.581	1176.23	347.757	1005.53	156.583	194.374	27.6578	227.965	108.972
HGLibB_14947	ELOVL5	59	189.893	122.872	192.045	198.107	1641.07	166.733	1.31959	156.583	0	86.6611	221.683	233.365
HGLibA_64851	NonTargetingControlGuideForHuman_0468	42	251.495	292.675	280.066	177.297	0.940982	220.722	0	156.583	0	47.9402	177.705	321.776
HGLibA_09505	CHN1	31	207.412	179.189	345.859	217.252	0	7.93965	0	156.583	0	0	76.2876	0
HGLibB_21760	HNRNPA0	63	99.4675	167.243	184.932	149.829	0	0	0	156.583	0	42.4086	197.45	2.05608
HGLibB_12616	DDOST	2	114.162	58.8762	163.594	94.0592	0	0	0	156.583	0	0	48.465	0
HGLibB_49291	THEMIS	46	129.986	94.7139	272.064	210.593	2265.89	614.529	9.23716	156.583	94.0521	46.0963	174.115	262.15
HGLibB_05079	C10orf62	78	154.288	212.466	101.357	98.2211	187.255	39.6982	0	156.583	47.6531	0	0	0
HGLibA_57097	hsa-let-7a-1	38	229.453	191.988	287.178	150.661	0	11.1155	0	156.583	0	0	212.708	103.832
HGLibA_02772	ARHGAP39	51	273.536	284.142	358.306	298.825	0	90.512	1.31959	156.583	0	49.784	52.055	235.421
HGLibA_56590	ZNF705B	42	214.759	226.119	352.972	209.76	0	123.859	0	156.583	84.0199	66.3787	3.59	255.982
HGLibB_48220	TAL1	18	0	0.853279	0	23.3067	1.88196	231.838	643.962	156.583	0	0	0	0
HGLibB_56566	ZNF726	92	159.939	74.2352	200.936	54.9373	0	68.281	0	156.583	0	31.3455	121.163	210.748
HGLibB_43642	SF3A2	54	115.857	121.166	128.919	95.724	353.809	98.4516	1.31959	156.583	188.104	90.3488	131.035	15.4206
HGLibB_17036	FBXO28	70	70.0794	75.0885	65.7932	81.5735	0	160.381	0	156.583	0	29.5017	94.2376	27.757
HGLibA_61768	hsa-mir-521-1	48	97.2069	108.366	89.7988	103.215	0	0	0	156.583	0	0	167.833	2.05608
HGLibA_32750	NSF	18	6.21672	11.9459	0	0	11.2918	450.972	426.229	156.583	0	0	0	0
HGLibB_05282	C12orf68	29	683.839	687.743	715.723	809.908	0	0	0	155.359	81.5118	165.947	203.733	554.113
HGLibB_39372	PTPLAD2	28	417.085	470.157	446.327	354.595	318.993	169.908	3.95878	155.359	92.7981	171.478	171.423	677.477
HGLibA_61073	hsa-mir-4744	8	133.942	112.633	189.378	234.732	0	109.567	1.31959	155.359	52.6692	0	111.29	133.645
HGLibB_51865	TSPAN32	38	327.791	302.914	291.624	203.934	0	1.58793	0	155.359	80.2578	0	224.375	130.561
HGLibA_21649	HLA-G	2	101.728	106.66	100.468	86.5678	8.46884	6.35172	0	155.359	0	25.8139	39.49	0
HGLibA_38472	PRICKLE2	93	0	17.9189	0	0	0	0	0	155.359	0	0	0	0
HGLibA_06935	CACNG3	77	812.695	393.361	689.939	460.308	0.940982	266.772	0	155.359	55.1772	173.322	104.11	313.552
HGLibB_34543	ORAI1	8	141.289	133.965	122.695	99.8859	0	109.567	0	155.359	55.1772	0	111.29	161.402
HGLibB_55321	ZMPSTE24	99	65.5581	87.0344	38.2312	44.1163	0	88.9241	0	155.359	0	29.5017	0.897501	272.43
HGLibA_23065	IL1RL2	51	269.58	371.176	418.765	288.837	0	190.552	0	155.359	46.399	75.598	183.09	68.8786
HGLibA_18233	FXYD4	2	114.727	48.6369	106.692	78.244	0	31.7586	0	155.359	0	0	0.897501	39.0655
HGLibB_09216	CES3	96	111.336	104.1	80.0187	62.4287	0	20.6431	0	155.359	30.0967	0	4.4875	189.159
HGLibA_52832	UCP1	86	115.857	82.768	124.474	82.4059	0	15.8793	0	155.359	0	173.322	148.088	0
HGLibB_29761	MPZL3	59	65.5581	80.2082	197.38	158.985	1964.77	328.701	3.95878	155.359	0	60.8472	65.5176	170.654
HGLibB_35377	PCDHA1	11	202.891	370.323	232.943	153.991	333.108	798.729	2.63919	155.359	224.471	145.664	191.168	150.094
HGLibB_42707	SASH1	16	178.024	145.057	313.851	247.218	1052.02	871.773	1638.94	155.359	156.754	94.0365	198.348	176.823
HGLibA_10648	COLQ	99	72.9052	50.3434	111.137	40.7867	0	0	0	155.359	0	27.6578	0	208.692
HGLibA_47945	SYF2	93	0	0	0	0	16.9377	107.979	1.31959	155.359	0	0	0	0
HGLibB_17228	FDFT1	92	176.329	144.204	215.162	178.13	0	26.9948	0	155.359	0	0	223.478	202.524
HGLibB_23233	IMPG2	29	611.499	618.627	760.178	530.228	0	331.877	0	155.359	131.673	261.827	111.29	712.431
HGLibB_50116	TMEM200C	8	233.41	143.351	286.289	160.65	0	0	0	155.359	0	57.1595	152.575	129.533
HGLibA_23021	IL18	18	22.6063	4.26639	0	17.48	5.64589	423.977	438.105	155.359	46.399	59.0033	0	40.0935
HGLibA_02709	ARHGAP12	2	166.156	75.9418	33.7857	108.21	0	0	0	155.359	0	0	38.5925	0
HGLibA_22868	IGLL5	2	129.421	62.2893	89.7988	47.4458	0	0	0	155.359	0	0	0.897501	0
HGLibA_29181	MGST3	91	148.636	83.6213	137.81	116.534	0.940982	284.239	1.31959	155.359	77.7497	0	152.575	140.841
HGLibA_27127	LPXN	93	0.565156	15.359	0	0	31.9934	31.7586	1.31959	155.359	45.145	0	0	0
HGLibB_33683	OR2A2	23	168.982	213.32	124.474	121.528	0	208.019	0	155.359	27.5886	99.5681	105.905	161.402
HGLibA_09144	CEP55	38	203.456	174.922	296.069	98.2211	0	1.58793	1.31959	155.359	0	0	188.475	41.1215
HGLibB_01294	AHDC1	22	159.374	123.725	200.936	107.377	0	0	0	155.359	0	0	67.3126	1.02804
HGLibA_57484	hsa-mir-1265	89	12.9986	24.7451	0	14.9829	358.514	44.462	3.95878	155.359	0	0	35.0025	0
HGLibB_17555	FKBP5	93	0	0	0	11.6534	11.2918	25.4069	46.1858	155.359	86.5279	44.2525	0	0
HGLibB_25516	KRT8	2	113.596	132.258	103.135	112.372	0	50.8137	0	154.136	36.3668	92.1927	23.335	79.1589
HGLibB_27497	LSM2	46	229.453	255.984	265.84	219.749	2838	133.386	17.1547	154.136	125.403	81.1295	272.84	222.056
HGLibB_34652	OSMR	2	122.074	131.405	152.925	84.0706	0	69.8689	0	154.136	0	31.3455	20.6425	63.7384
HGLibB_50140	TMEM208	2	15.2592	67.409	61.3477	78.244	0	12.7034	0	154.136	0	97.7242	47.5675	51.4019
HGLibB_28321	MARCO	31	274.101	258.543	370.753	168.141	0	31.7586	0	154.136	101.576	0	81.6726	0
HGLibB_33227	ODC1	59	128.856	116.046	138.699	178.962	1371.95	117.507	3.95878	154.136	109.1	180.698	254.89	431.776
HGLibA_54466	XAGE1A	11	380.915	311.447	314.74	387.058	524.127	230.25	1.31959	154.136	0	42.4086	335.665	118.224
HGLibA_16212	FAM160B2	31	212.499	166.389	327.188	226.408	0	100.04	0	154.136	0	0	142.703	103.832
HGLibA_59312	hsa-mir-3689a	38	273.536	259.397	179.598	224.743	0	39.6982	0	154.136	48.9071	38.7209	276.43	89.4393
HGLibA_15972	FAM101A	91	127.725	43.5172	127.141	123.193	262.534	277.888	1.31959	154.136	102.83	59.0033	87.0576	40.0935
HGLibA_24334	KCNK7	67	165.026	130.552	228.498	166.477	0	68.281	0	154.136	36.3668	0	225.273	413.271
HGLibA_48751	TCEB3CL2	54	25.9972	40.1041	28.4511	8.32383	335.931	20.6431	0	154.136	0	0	122.958	159.346
HGLibB_52378	TXNRD1	10	2.82578	10.2393	14.2256	47.4458	1.88196	331.877	0	154.136	1.25403	97.7242	0	41.1215
HGLibB_01995	ANKRD12	2	70.6445	54.6098	155.592	155.656	0	0	0	154.136	0	0	1.795	142.897
HGLibA_01100	AFAP1L1	2	110.771	50.3434	110.248	94.8916	0	0	0	154.136	0	0	82.5701	0
HGLibA_46974	SRGAP2B	2	71.2097	52.9033	79.1296	29.9658	0	0	0	154.136	0	0	100.52	46.2617
HGLibB_31023	NAGK	31	192.153	244.891	219.607	259.703	0	46.05	0	154.136	0	66.3787	131.933	40.0935
HGLibA_56363	ZNF600	18	134.507	157.003	246.28	119.863	13.1738	106.391	567.426	154.136	0	0	54.7475	172.71
HGLibB_20927	HCCS	89	90.425	26.4516	126.252	104.048	262.534	85.7482	0	154.136	188.104	20.2824	34.105	62.7103
HGLibA_27775	LYST	88	67.2536	75.9418	41.7876	25.8039	0	17.4672	0	154.136	0	22.1262	125.65	164.486
HGLibA_57422	hsa-mir-1255a	60	241.887	252.57	190.267	169.806	0	68.281	1.31959	154.136	0	0	70.0051	244.673
HGLibA_36590	PIGU	2	56.5156	122.872	118.25	144.835	0	0	0	154.136	0	0	66.4151	80.187
HGLibB_03119	ARRDC4	22	116.987	119.459	284.511	119.031	0	0	1.31959	154.136	60.1934	0	36.7975	1.02804
HGLibB_51231	TRAP1	11	104.554	155.297	174.263	146.499	733.966	157.205	2.63919	154.136	96.5602	138.289	109.495	0
HGLibA_44631	SLC24A6	2	69.5142	41.8107	72.0169	2.49715	0	0	0	154.136	0	0	35.9	85.3272
HGLibA_08258	CD180	96	97.7721	86.1811	177.819	110.707	0	0	0	154.136	0	0	98.7251	176.823
HGLibB_33825	OR2T29	2	118.683	28.1582	101.357	13.3181	0	0	0	154.136	1.25403	33.1894	35.0025	64.7664
HGLibA_42705	SAMHD1	8	120.378	106.66	261.395	136.511	0	0	0	154.136	0	31.3455	82.5701	133.645
HGLibA_60837	hsa-mir-4682	22	158.809	81.0615	200.936	194.778	0	0	0	154.136	0	0	0	82.2431
HGLibB_00559	ACSL4	4	7.34703	15.359	14.2256	9.15621	7.52786	492.258	643.962	154.136	121.641	0	0	37.0094
HGLibB_25866	L3MBTL3	18	80.2522	75.9418	80.0187	75.7468	0	69.8689	362.889	154.136	0	0	43.08	0
HGLibA_14386	ECE2	93	0	0	0	0	11.2918	41.2862	1.31959	154.136	0	0	0	0
HGLibB_08377	CD40	93	5.65156	9.38607	17.7819	0	0	138.15	1.31959	154.136	0	0	0	0
HGLibA_50846	TNK2	57	484.904	295.234	455.218	402.873	0	92.0999	0	152.913	31.3507	213.887	396.695	77.1029
HGLibA_47750	SULT1C3	57	444.778	476.129	272.953	327.126	0	314.41	1.31959	152.913	37.6208	44.2525	102.315	273.458
HGLibA_65319	NonTargetingControlGuideForHuman_0936	8	217.585	179.189	204.492	98.2211	0	1.58793	0	152.913	30.0967	31.3455	145.395	47.2898
HGLibB_46762	SPRR2F	2	54.8202	66.5557	112.915	71.5849	0	0	0	152.913	0	0	100.52	0
HGLibB_13569	DNAJC18	59	103.424	39.2508	49.7894	198.939	1970.42	101.627	10.5568	152.913	110.354	199.136	67.3126	234.393
HGLibB_31419	NDUFA4L2	18	49.1686	85.3279	59.5695	24.9715	0.940982	25.4069	530.477	152.913	0	0	66.4151	1.02804
HGLibA_32738	NRXN3	51	401.826	333.632	317.408	247.218	0	19.0552	0	152.913	0	0	63.7226	241.589
HGLibB_44084	SIGLEC15	59	187.632	308.887	271.175	297.993	1757.75	382.691	6.59797	152.913	209.423	118.007	367.975	508.879
HGLibB_53643	VNN1	46	204.587	323.393	387.646	289.669	2104.04	600.237	9.23716	152.913	252.06	195.448	368.873	535.608
HGLibB_05050	C10orf129	2	84.2083	46.077	86.2424	79.9087	0	15.8793	1.31959	152.913	0	0	63.7226	1.02804
HGLibB_48433	TBC1D19	31	213.064	183.455	288.067	269.692	0	130.21	2.63919	152.913	67.7175	121.694	85.2626	63.7384
HGLibA_07083	CAMK2N2	2	56.5156	81.0615	61.3477	47.4458	0	0	0	152.913	0	0	0	0
HGLibA_21202	HEXA	91	59.9066	31.5713	65.7932	24.1391	0	317.586	0	152.913	1.25403	0	70.9026	140.841
HGLibB_23083	IL27RA	42	270.145	300.354	244.502	231.402	0	55.5775	0	152.913	0	35.0332	132.83	211.776
HGLibB_20674	GYPC	2	59.3414	76.7951	100.468	42.4515	0	0	0	152.913	0	0	35.9	150.094
HGLibA_13832	DPF3	31	224.932	160.416	352.082	237.229	0	0	0	152.913	8.7782	22.1262	116.675	1.02804
HGLibA_15346	EPN3	8	83.078	134.818	201.825	155.656	0	0	0	152.913	0	0	39.49	122.337
HGLibB_31065	NANS	93	3.95609	0	29.3402	0	14.1147	112.743	0	152.913	0	0	0	0
HGLibA_29501	MMP17	49	0.565156	10.2393	32.0075	16.6477	47.0491	412.862	3.95878	152.913	0	0	0	0
HGLibB_06813	CA6	49	10.738	37.5443	12.4474	54.1049	30.1114	222.31	5.27838	152.913	142.959	92.1927	71.8001	0
HGLibB_51775	TSFM	36	39.5609	75.9418	125.363	98.2211	892.992	138.15	1.31959	151.69	89.036	25.8139	0.897501	135.701
HGLibB_12806	DEFB104A	10	11.3031	21.332	0	0	0	179.436	0	151.69	17.5564	0	0	0
HGLibB_30271	MTA2	94	159.374	220.999	179.598	257.206	2543.48	730.448	2793.58	151.69	231.995	129.07	323.998	376.262
HGLibA_47154	SSR1	42	327.791	315.713	214.272	302.155	0	0	0	151.69	45.145	0	150.78	390.655
HGLibA_48883	TDGF1	8	192.718	191.988	234.722	200.604	0	0	0	151.69	47.6531	42.4086	92.4426	164.486
HGLibA_59314	hsa-mir-3689a	51	436.301	289.261	370.753	243.056	0	9.52758	0	151.69	0	86.6611	270.148	106.916
HGLibB_11817	CWH43	54	27.1275	31.5713	0	36.6248	586.232	242.953	468.456	151.69	0	0	29.6175	214.86
HGLibB_40814	RESP18	66	29.9533	70.8221	17.7819	32.4629	0	107.979	0	151.69	102.83	191.761	23.335	0
HGLibA_62074	hsa-mir-548v	8	223.237	151.884	307.628	165.644	0	47.6379	0	151.69	0	0	157.063	98.6917
HGLibA_05952	C1QTNF6	16	1.69547	0.853279	0	0	2.82295	147.677	1462.11	151.69	0	0	0	0
HGLibA_24111	KBTBD6	28	450.43	332.779	427.656	372.907	0	25.4069	0	151.69	23.8265	1.84385	167.833	505.795
HGLibA_23522	IQCJ	11	53.6899	56.3164	80.0187	99.8859	445.085	290.591	126.681	151.69	0	51.6279	39.49	313.552
[truncated: 117,463 more rows]

## Sheet: Fig. 1b
log(Concentration)/M	2A1 WT				2A1 KO						2A1 WT	2A1 KO
-10	8.94	37.4	21.46	37.74	-1.29	8.27	11.06	-3.59		log(agonist) vs. response (three parameters)
-9	14.3	21	20.58	18.17	-0.33	2.88	-2.72	-0.43		Best-fit values
-8	45.05	64.03	71.81	52.18	13.41	-15.63	-20.02	-29.56		Bottom	19.47	2.135
-7	67.64	74.81	70.83	74.54	7.03	6.37	20.95	-4.97		Top	76.92	50.59
-6	78.21	81.03	86.36	84.69	23.36	11.11	15.27	8.65		LogEC50	-8.187	-4.444
-5	73.04	76.11	78.66	77.69	33.4	9.08	15.19	-3.94		EC50	6.502e-09	3.598e-05
-4	72.01	74.31	76.84	72.02	39.27	23.17	42.97	35.81		Span	57.45	48.45
-3	72.69	75.3	76.6	73.72	53.06	48.61	45.65	53.82		95% CI (profile likelihood)
										Bottom	12.26 to 26.37	-3.718 to 7.747
										Top	73.14 to 80.73	37.68 to 67.32
										LogEC50	-8.445 to -7.922	-5.199 to -3.803
										EC50	3.589e-009 to 1.195e-008	6.327e-006 to 0.0001573
										Goodness of Fit
										Degrees of Freedom	29	29
										R squared	0.895	0.6993
										Sum of Squares	1876	4225
										Sy.x	8.042	12.07
										Number of points
										# of X values	32	32
										# Y values analyzed	32	32
