# Supplementary material for: Phosphoantigens glue butyrophilin 3A1 and 2A1 to activate Vγ9Vδ2 T cells
Source: Nature. 2023 Sep 6;621(7980):840–8. doi: 10.1038/s41586-023-06525-3 (PMC10533412; doi:10.1038/s41586-023-06525-3)
Supplement: Supplementary file 4 — Source Data Fig. 2 [file 41586_2023_6525_MOESM4_ESM.xlsx]

## Sheet: Fig. 2a
2A1+3A1									2A1+3A1+HMBPP
V(mL)	Molar Mass 1	V(mL)	Molar Mass 2	V(mL)	UV				V（mL）	UV	V（mL）	Molar Mass 1	V（mL）	Molar Mass 2
15.1339	49489.4	16.75	25944.9	0	0.454857				0	0.455281	13.5043	81457.3	16.0699	29842.8
15.1406	48922.6	16.7567	25879.8	0.00673382	0.45486				0.00673382	0.455526	13.511	82043.3	16.0766	29107.1
15.1473	48215.4	16.7634	25631.6	0.0134676	0.454864				0.0134676	0.455863	13.5177	79793.3	16.0833	29120.8
15.1541	47743.2	16.7702	25391.6	0.0202015	0.454865				0.0202015	0.455864	13.5245	79154.4	16.0901	29967.3
15.1608	47478.3	16.7769	25118.5	0.0269353	0.454862				0.0269353	0.455645	13.5312	80051.6	16.0968	30267.1
15.1675	47406.2	16.7836	24920.4	0.0336691	0.454863				0.0336691	0.455397	13.5379	79463.5	16.1035	29913.2
15.1743	47398.1	16.7904	24861.4	0.0404029	0.454867				0.0404029	0.45537	13.5447	79374.8	16.1103	28992.7
15.181	47163	16.7971	24819.4	0.0471367	0.454865				0.0471368	0.455329	13.5514	78917.6	16.117	28817.7
15.1877	46800.2	16.8038	24754.7	0.0538706	0.454863				0.0538706	0.455545	13.5581	77971.6	16.1237	28911.8
15.1945	46046.3	16.8106	24744.2	0.0606044	0.454863				0.0606044	0.455826	13.5649	78115	16.1305	29264.6
15.2012	45901.9	16.8173	24738.1	0.0673382	0.454864				0.0673382	0.455854	13.5716	78500	16.1372	29548.4
15.2079	45829.2	16.824	24652.6	0.074072	0.454863				0.0740721	0.455864	13.5783	78142.4	16.1439	29650.3
15.2147	45785.6	16.8308	24539.4	0.0808059	0.454594				0.0808059	0.455865	13.5851	77851	16.1507	29721.6
15.2214	45710.1	16.8375	24469	0.0875397	0.454595				0.0875397	0.455862	13.5918	77179.4	16.1574	30494.9
15.2281	45818.8	16.8442	24456.4	0.0942735	0.454863				0.0942735	0.45586	13.5986	76680.8	16.1641	33648.7
15.2349	45984.6	16.851	24592	0.101007	0.454863				0.101007	0.455858	13.6053	76983.2	16.1709	33632.1
15.2416	46365.2	16.8577	24830.4	0.107741	0.454865				0.107741	0.455861	13.612	77795.5	16.1776	31983
15.2483	46473.3	16.8645	25071.4	0.114475	0.454867				0.114475	0.455862	13.6188	78420.2	16.1843	30117.4
15.2551	46402.2	16.8712	25569.5	0.121209	0.454783				0.121209	0.455859	13.6255	78177.6	16.1911	29102.7
15.2618	46055.1	16.8779	25930.9	0.127943	0.454785				0.127943	0.455857	13.6322	78798.9	16.1978	28173.8
15.2685	45593.3	16.8847	26161.3	0.134676	0.454874				0.134676	0.455855	13.639	79331.6	16.2045	27480.2
15.2753	45274.4	16.8914	26231.7	0.14141	0.454878				0.14141	0.455855	13.6457	79982.2	16.2113	27149
15.282	45018.3	16.8981	26008.6	0.148144	0.454865				0.148144	0.455859	13.6524	80290.4	16.218	27108.9
15.2887	44782.5	16.9049	25747.3	0.154878	0.454858				0.154878	0.455861	13.6592	80163.8	16.2247	27151.8
15.2955	44578.8	16.9116	26239.3	0.161612	0.454867				0.161612	0.455861	13.6659	80275.1	16.2315	27029.1
15.3022	44252	16.9183	26437.6	0.168346	0.454863				0.168346	0.455861	13.6726	80305.8	16.2382	26816.4
15.3089	43887.1	16.9251	26346.1	0.175079	0.45486				0.175079	0.455858	13.6794	80510.9	16.2449	26349.9
15.3157	43642	16.9318	25584.9	0.181813	0.454861				0.181813	0.455858	13.6861	81159.4	16.2517	25831.8
15.3224	43539.7	16.9385	25336.2	0.188547	0.454863				0.188547	0.45586	13.6928	81296.4	16.2584	25772.6
15.3291	43367.4	16.9453	25329.6	0.195281	0.454863				0.195281	0.45586	13.6996	81424.1	16.2651	25864.6
15.3359	43196.3	16.952	25279.9	0.202015	0.454866				0.202015	0.45586	13.7063	82680.3	16.2719	26341.7
15.3426	43554.4	16.9587	25071.2	0.208748	0.454865				0.208749	0.455859	13.713	83388.1	16.2786	27678.5
15.3493	44145	16.9655	24794.6	0.215482	0.454771				0.215482	0.455861	13.7198	83505.6	16.2853	28586.1
15.3561	44290.5	16.9722	24866.1	0.222216	0.454772				0.222216	0.455858	13.7265	83441.2	16.2921	29023.4
15.3628	44063	16.9789	24930.6	0.22895	0.454862				0.22895	0.455853	13.7332	83864.6	16.2988	28622.7
15.3695	43399.4	16.9857	24802	0.235684	0.454861				0.235684	0.455859	13.74	84207.4	16.3055	27526.2
15.3763	42939	16.9924	24624.8	0.242418	0.454862				0.242418	0.455864	13.7467	84366	16.3123	27483.8
15.383	42628.5	16.9991	24551.4	0.249151	0.454865				0.249151	0.455736	13.7534	84597.7	16.319	27828.1
15.3897	42289.3	17.0059	24559.4	0.255885	0.45509				0.255885	0.455734	13.7602	85108.6
15.3965	42263.2	17.0126	24656.8	0.262619	0.455336				0.262619	0.455857	13.7669	85533.6
15.4032	42213.7	17.0193	24818.7	0.269353	0.455357				0.269353	0.455858	13.7736	85366.7
15.4099	42047.3	17.0261	25046.1	0.276087	0.455359				0.276087	0.455857	13.7804	85458.7
15.4167	41709.1	17.0328	25278.7	0.28282	0.455361				0.282821	0.455857	13.7871	85882.9
15.4234	41348.1	17.0395	25381.4	0.289554	0.45536				0.289554	0.455855	13.7938	86136.2
15.4301	41532.3	17.0463	25348.8	0.296288	0.455317				0.296288	0.455799	13.8006	86362.7
15.4369	41589.1	17.053	25176.7	0.303022	0.45507				0.303022	0.4558	13.8073	86961.6
15.4436	41596.3	17.0597	24954.7	0.309756	0.454866				0.309756	0.455853	13.814	87212.2
15.4503	41579.9	17.0665	24810.4	0.31649	0.454863				0.31649	0.455855	13.8208	87319.7
15.4571	41636.8	17.0732	24643.2	0.323223	0.454994				0.323224	0.455833	13.8275	87122.8
15.4638	41641.2	17.0799	24692.7	0.329957	0.455179				0.329957	0.45582	13.8342	87119.6
15.4705	41517.2	17.0867	24747.9	0.336691	0.455049				0.336691	0.455842	13.841	87171.1
15.4773	41185.9	17.0934	24835.8	0.343425	0.454868				0.343425	0.455855	13.8477	87316.6
15.484	40946.8	17.1001	25032.9	0.350159	0.454948				0.350159	0.455855	13.8544	87335.3
15.4908	40740.4	17.1069	25030.2	0.356893	0.455194				0.356893	0.455852	13.8612	87215.4
15.4975	40420.9	17.1136	25010.3	0.363626	0.455361				0.363626	0.455849	13.8679	87249
15.5042	40072.4	17.1203	24544.9	0.37036	0.455361				0.37036	0.455848	13.8746	87489.2
15.511	40016.9	17.1271	24390.4	0.377094	0.45536				0.377094	0.455849	13.8814	87521.8
15.5177	40071.3	17.1338	24448.5	0.383828	0.45536				0.383828	0.455848	13.8881	87402
15.5244	39968.1	17.1405	24601.8	0.390562	0.455361				0.390562	0.455845	13.8948	87181.9
15.5312	39820.2	17.1473	24816.9	0.397295	0.455249				0.397296	0.455843	13.9016	86902.7
15.5379	39559.6	17.154	25277.3	0.404029	0.454996				0.404029	0.455845	13.9083	86790.4
15.5446	39746.6	17.1607	25527.9	0.410763	0.45486				0.410763	0.455717	13.915	86638
15.5514	40182.5	17.1675	25645.6	0.417497	0.454917				0.417497	0.455715	13.9218	86409.9
15.5581	40311.2	17.1742	25499.9	0.424231	0.455167				0.424231	0.455846	13.9285	86136.5
15.5648	39987.1	17.1809	24949.1	0.430965	0.455362				0.430965	0.455849	13.9352	85887
15.5716	39186.5	17.1877	24662.7	0.437698	0.455363				0.437699	0.455852	13.942	85732.8
15.5783	39085	17.1944	24521.7	0.444432	0.455363				0.444432	0.455852	13.9487	85586.4
15.585	39433.9	17.2011	24379.7	0.451166	0.455363				0.451166	0.455853	13.9554	85314.7
15.5918	39785.8	17.2079	24123.2	0.4579	0.455159				0.4579	0.455854	13.9622	85029.4
15.5985	40033.4	17.2146	24136.6	0.464634	0.454795				0.464634	0.45585	13.9689	84961.3
15.6052	39907.1	17.2213	24429.3	0.471367	0.454789				0.471368	0.455848	13.9756	84999.3
15.612	39556	17.2281	24720.5	0.478101	0.455156				0.478101	0.455847	13.9824	84982.8
15.6187	39336.4	17.2348	24969.3	0.484835	0.45514				0.484835	0.455845	13.9891	84727.2
15.6254	39153.6	17.2415	24980	0.491569	0.454893				0.491569	0.455843	13.9958	84202.8
15.6322	38893.9			0.498303	0.454877				0.498303	0.455844	14.0026	83746.4
15.6389	38471.8			0.505037	0.454876				0.505037	0.455843	14.0093	83556.6
15.6456	38028.7			0.51177	0.454877				0.511771	0.455839	14.016	83587.1
15.6524	37764.9			0.518504	0.454875				0.518504	0.455835	14.0228	83810.7
15.6591	37651.3			0.525238	0.454794				0.525238	0.455838	14.0295	83929.4
15.6658	37523.4			0.531972	0.454786				0.531972	0.455839	14.0362	84035.7
15.6726	37367.7			0.538706	0.454859				0.538706	0.455833	14.043	83740
15.6793	37000.9			0.54544	0.454841				0.54544	0.455836	14.0497	82882.2
15.686	36940.3			0.552173	0.45484				0.552174	0.45584	14.0565	82281.3
15.6928	36947.6			0.558907	0.454857				0.558907	0.455835	14.0632	82174.3
15.6995	36927			0.565641	0.454855				0.565641	0.455834	14.0699	82082.6
15.7062	36914.8			0.572375	0.454856				0.572375	0.455839	14.0767	82017
15.713	36958.9			0.579109	0.454857				0.579109	0.455841	14.0834	81652.2
15.7197	36952.4			0.585842	0.454859				0.585843	0.455838	14.0901	81072.2
15.7264	36955.4			0.592576	0.454858				0.592576	0.455839	14.0969	80488.3
15.7332	36669.9			0.59931	0.454855				0.59931	0.455838	14.1036	80188.7
15.7399	36738.1			0.606044	0.454857				0.606044	0.45584	14.1103	79884.3
15.7466	36713.9			0.612778	0.454861				0.612778	0.455842	14.1171	79268
15.7534	36529.4			0.619512	0.454862				0.619512	0.455812	14.1238	79045.5
				0.626245	0.454861				0.626246	0.455561	14.1305	78921.6
				0.632979	0.454864				0.632979	0.455432	14.1373	78417.4
				0.639713	0.454863				0.639713	0.45568	14.144	78089.6
				0.646447	0.454857				0.646447	0.455836	14.1507	77791.9
				0.653181	0.454855				0.653181	0.455834	14.1575	77240.7
				0.659914	0.454856				0.659915	0.455837	14.1642	77138.2
				0.666648	0.454858				0.666648	0.455839	14.1709	77275.5
				0.673382	0.454862				0.673382	0.455836	14.1777	77266.5
				0.680116	0.454861				0.680116	0.455835	14.1844	76439.6
				0.68685	0.454861				0.68685	0.455739	14.1911	76165.4
				0.693584	0.454862				0.693584	0.455492	14.1979	76280.6
				0.700317	0.454862				0.700318	0.455438	14.2046	76254.2
				0.707051	0.454956				0.707051	0.455689	14.2113	75717.3
				0.713785	0.455204				0.713785	0.455842	14.2181	75155.7
				0.720519	0.455122				0.720519	0.455839	14.2248	74883.6
				0.727253	0.454869				0.727253	0.455678	14.2315	74775.3
				0.733987	0.454856				0.733987	0.455679	14.2383	74608
				0.74072	0.454857				0.740721	0.455721	14.245	74150.1
				0.747454	0.454855				0.747454	0.455594	14.2517	73862.7
				0.754188	0.454852				0.754188	0.455464	14.2585	73747.6
				0.760922	0.45485				0.760922	0.455382	14.2652	73973.6
				0.767656	0.454849				0.767656	0.45548	14.2719	74077.7
				0.774389	0.454849				0.77439	0.455439	14.2787	73699
				0.781123	0.454848				0.781123	0.455342	14.2854	72728.3
				0.787857	0.45485				0.787857	0.455343	14.2921	72447
				0.794591	0.454856				0.794591	0.455471	14.2989	72698.1
				0.801325	0.454856				0.801325	0.455722	14.3056	72999.4
				0.808059	0.454855				0.808059	0.455808	14.3123	72426.8
				0.814792	0.454857				0.814793	0.455563	14.3191	71488.6
				0.821526	0.454856				0.821526	0.455363	14.3258	71178.2
				0.82826	0.454855				0.82826	0.455613	14.3325	71243.2
				0.834994	0.45485				0.834994	0.455851	14.3393	71355.1
				0.841728	0.454847				0.841728	0.455846	14.346	70935.4
				0.848461	0.454849				0.848462	0.455842	14.3527	70269.2
				0.855195	0.454852				0.855196	0.455839	14.3595	69300.7
				0.861929	0.454854				0.861929	0.455842	14.3662	68867.4
				0.868663	0.454854				0.868663	0.455848	14.3729	69348.6
				0.875397	0.454854				0.875397	0.455783	14.3797	70468.4
				0.882131	0.454851				0.882131	0.455529	14.3864	71405.4
				0.888864	0.454849				0.888865	0.455393	14.3931	71666.4
				0.895598	0.454849				0.895598	0.455637	14.3999	70579.6
				0.902332	0.454925				0.902332	0.455587	14.4066	68857.5
				0.909066	0.454923				0.909066	0.455341	14.4133	68065.7
				0.9158	0.454844				0.9158	0.455561	14.4201	67908.5
				0.922534	0.454849				0.922534	0.455812	14.4268	67932
				0.929267	0.454853				0.929268	0.455842	14.4335	67761.1
				0.936001	0.454848				0.936001	0.455843	14.4403	67428.2
				0.942735	0.454843				0.942735	0.455843	14.447	67395.3
				0.949469	0.454845				0.949469	0.455841	14.4537	67340.1
				0.956203	0.454845				0.956203	0.455838	14.4605	66383.1
				0.962936	0.454843				0.962937	0.455837	14.4672	65563.8
				0.96967	0.454843				0.969671	0.455838	14.4739	65528.9
				0.976404	0.454844				0.976404	0.455839	14.4807	65702.3
				0.983138	0.454843				0.983138	0.455839	14.4874	65711.2
				0.989872	0.454844				0.989872	0.455841	14.4941	65591.9
				0.996606	0.454844				0.996606	0.455841	14.5009	65338.2
				1.00334	0.454844				1.00334	0.455843	14.5076	64726.8
				1.01007	0.454847				1.01007	0.455844	14.5144	64116.8
				1.01681	0.454851				1.01681	0.455844	14.5211	63454.5
				1.02354	0.454853				1.02354	0.455685	14.5278	62857.3
				1.03027	0.455009				1.03027	0.455436	14.5346	62657.4
				1.03701	0.455017				1.03701	0.455346	14.5413	63185.8
				1.04374	0.454926				1.04374	0.455349	14.548	63740.7
				1.05048	0.454915				1.05048	0.455352	14.5548	63895
				1.05721	0.454847				1.05721	0.455354	14.5615	64068.8
				1.06394	0.454844				1.06394	0.455359	14.5682	63929.9
				1.07068	0.454842				1.07068	0.455356	14.575	62344.6
				1.07741	0.454845				1.07741	0.455416	14.5817	61181.5
				1.08415	0.454845				1.08415	0.455564	14.5884	60662.7
				1.09088	0.454844				1.09088	0.455676	14.5952	60262.4
				1.09761	0.454847				1.09761	0.455523	14.6019	60000.8
				1.10435	0.454847				1.10435	0.455345	14.6086	59982.9
				1.11108	0.454847				1.11108	0.455347	14.6154	59901.1
				1.11781	0.454848				1.11781	0.455368	14.6221	59881
				1.12455	0.454847				1.12455	0.455617	14.6288	58922.3
				1.13128	0.454846				1.13128	0.455847	14.6356	58273.9
				1.13802	0.454849				1.13802	0.455753	14.6423	58144.4
				1.14475	0.454851				1.14475	0.455499	14.649	58343.7
				1.15148	0.454848				1.15148	0.455349	14.6558	58555
				1.15822	0.454849				1.15822	0.455358
				1.16495	0.454852				1.16495	0.455581
				1.17168	0.454852				1.17169	0.455829
				1.17842	0.454848				1.17842	0.455852
				1.18515	0.454847				1.18515	0.455686
				1.19189	0.454926				1.19189	0.455475
				1.19862	0.455175				1.19862	0.455578
				1.20535	0.455125				1.20535	0.45579
				1.21209	0.454878				1.21209	0.45585
				1.21882	0.454848				1.21882	0.455848
				1.22556	0.454843				1.22556	0.455764
				1.23229	0.454839				1.23229	0.455513
				1.23902	0.454837				1.23902	0.455344
				1.24576	0.454841				1.24576	0.455345
				1.25249	0.454844				1.25249	0.455347
				1.25922	0.454843				1.25922	0.455347
				1.26596	0.454842				1.26596	0.455348
				1.27269	0.454847				1.27269	0.455475
				1.27943	0.454854				1.27943	0.455723
				1.28616	0.454858				1.28616	0.455846
				1.29289	0.454853				1.29289	0.455848
				1.29963	0.454843				1.29963	0.45585
				1.30636	0.454843				1.30636	0.455851
				1.3131	0.454851				1.3131	0.455848
				1.31983	0.454854				1.31983	0.455849
				1.32656	0.454856				1.32656	0.455852
				1.3333	0.454855				1.3333	0.455851
				1.34003	0.454852				1.34003	0.455848
				1.34676	0.454851				1.34676	0.455849
				1.3535	0.454848				1.3535	0.455848
				1.36023	0.454845				1.36023	0.455656
				1.36697	0.454848				1.36697	0.455608
				1.3737	0.454848				1.3737	0.455799
				1.38043	0.454846				1.38043	0.455849
				1.38717	0.454846				1.38717	0.455848
				1.3939	0.454845				1.3939	0.455846
				1.40063	0.454842				1.40064	0.45578
				1.40737	0.454843				1.40737	0.455534
				1.4141	0.454844				1.4141	0.455426
				1.42084	0.454849				1.42084	0.455672
				1.42757	0.454852				1.42757	0.455846
				1.4343	0.454851				1.4343	0.455847
				1.44104	0.454851				1.44104	0.455847
				1.44777	0.454854				1.44777	0.455831
				1.45451	0.454856				1.45451	0.455583
				1.46124	0.454853				1.46124	0.455347
				1.46797	0.454849				1.46797	0.455345
				1.47471	0.454847				1.47471	0.455432
				1.48144	0.454847				1.48144	0.455679
				1.48817	0.454845				1.48817	0.455691
				1.49491	0.454845				1.49491	0.455444
				1.50164	0.454843				1.50164	0.455347
				1.50838	0.454845				1.50838	0.455347
				1.51511	0.454848				1.51511	0.455347
				1.52184	0.45485				1.52184	0.45535
				1.52858	0.454849				1.52858	0.455539
				1.53531	0.454844				1.53531	0.455786
				1.54205	0.454845				1.54205	0.455792
				1.54878	0.45485				1.54878	0.455542
				1.55551	0.45485				1.55551	0.455348
				1.56225	0.454853				1.56225	0.455348
				1.56898	0.454854				1.56898	0.45535
				1.57571	0.454853				1.57571	0.455352
				1.58245	0.454848				1.58245	0.455553
				1.58918	0.454847				1.58918	0.455718
				1.59592	0.454851				1.59592	0.455513
				1.60265	0.454856				1.60265	0.455349
				1.60938	0.454858				1.60938	0.455347
				1.61612	0.45486				1.61612	0.455347
				1.62285	0.454859				1.62285	0.455348
				1.62958	0.454856				1.62959	0.455342
				1.63632	0.454857				1.63632	0.455338
				1.64305	0.454856				1.64305	0.455338
				1.64979	0.454856				1.64979	0.45534
				1.65652	0.454861				1.65652	0.455342
				1.66325	0.454862				1.66325	0.455345
				1.66999	0.454858				1.66999	0.455345
				1.67672	0.454857				1.67672	0.455344
				1.68346	0.454855				1.68346	0.455346
				1.69019	0.454854				1.69019	0.455349
				1.69692	0.454852				1.69692	0.455351
				1.70366	0.454852				1.70366	0.455347
				1.71039	0.454852				1.71039	0.455347
				1.71712	0.454851				1.71712	0.455348
				1.72386	0.454849				1.72386	0.45535
				1.73059	0.454848				1.73059	0.45535
				1.73733	0.45485				1.73733	0.455347
				1.74406	0.454852				1.74406	0.455346
				1.75079	0.454854				1.75079	0.455334
				1.75753	0.454852				1.75753	0.455335
				1.76426	0.454853				1.76426	0.455348
				1.77099	0.454855				1.771	0.455349
				1.77773	0.454852				1.77773	0.455346
				1.78446	0.454852				1.78446	0.455349
				1.7912	0.45485				1.7912	0.455346
				1.79793	0.454852				1.79793	0.455339
				1.80466	0.454855				1.80466	0.455343
				1.8114	0.454854				1.8114	0.455345
				1.81813	0.454857				1.81813	0.455342
				1.82487	0.454858				1.82487	0.455342
				1.8316	0.454857				1.8316	0.455342
				1.83833	0.454856				1.83833	0.455339
				1.84507	0.454856				1.84507	0.455339
				1.8518	0.454854				1.8518	0.455343
				1.85853	0.454854				1.85854	0.455345
				1.86527	0.454857				1.86527	0.455345
				1.872	0.454859				1.872	0.455346
				1.87874	0.454854				1.87874	0.455348
				1.88547	0.45485				1.88547	0.455346
				1.8922	0.454853				1.8922	0.455342
				1.89894	0.454853				1.89894	0.455343
				1.90567	0.454849				1.90567	0.455346
				1.91241	0.454845				1.91241	0.455344
				1.91914	0.454843				1.91914	0.455338
				1.92587	0.454846				1.92587	0.45534
				1.93261	0.454849				1.93261	0.455345
				1.93934	0.454852				1.93934	0.455348
				1.94607	0.454852				1.94607	0.455348
				1.95281	0.454852				1.95281	0.455347
				1.95954	0.454856				1.95954	0.455349
				1.96628	0.454856				1.96628	0.455347
				1.97301	0.454852				1.97301	0.455345
				1.97974	0.454852				1.97974	0.455348
				1.98648	0.454854				1.98648	0.45535
				1.99321	0.454857				1.99321	0.455348
				1.99994	0.454857				1.99995	0.455347
				2.00668	0.454856				2.00668	0.455345
				2.01341	0.454855				2.01341	0.455345
				2.02015	0.454856				2.02015	0.455348
				2.02688	0.454857				2.02688	0.455347
				2.03361	0.454855				2.03361	0.455346
				2.04035	0.454856				2.04035	0.45535
				2.04708	0.454857				2.04708	0.455353
				2.05382	0.45486				2.05382	0.455351
				2.06055	0.454863				2.06055	0.45535
				2.06728	0.45486				2.06728	0.455354
				2.07402	0.454855				2.07402	0.455353
				2.08075	0.454854				2.08075	0.45535
				2.08748	0.454855				2.08749	0.455351
				2.09422	0.454855				2.09422	0.455347
				2.10095	0.454857				2.10095	0.455344
				2.10769	0.454856				2.10769	0.455345
				2.11442	0.454856				2.11442	0.455348
				2.12115	0.454854				2.12115	0.455349
				2.12789	0.454851				2.12789	0.455348
				2.13462	0.454853				2.13462	0.455347
				2.14136	0.454854				2.14136	0.455348
				2.14809	0.454855				2.14809	0.455346
				2.15482	0.454851				2.15482	0.455346
				2.16156	0.454851				2.16156	0.455345
				2.16829	0.454854				2.16829	0.455342
				2.17502	0.454855				2.17502	0.455347
				2.18176	0.454854				2.18176	0.455349
				2.18849	0.45485				2.18849	0.455349
				2.19523	0.454846				2.19523	0.455348
				2.20196	0.454852				2.20196	0.455347
				2.20869	0.45486				2.20869	0.455348
				2.21543	0.454855				2.21543	0.455349
				2.22216	0.454851				2.22216	0.455348
				2.22889	0.454852				2.2289	0.455349
				2.23563	0.454853				2.23563	0.45535
				2.24236	0.454854				2.24236	0.455348
				2.2491	0.454851				2.2491	0.455346
				2.25583	0.45485				2.25583	0.455346
				2.26256	0.45485				2.26256	0.455346
				2.2693	0.454845				2.2693	0.455347
				2.27603	0.454847				2.27603	0.455349
				2.28277	0.454857				2.28277	0.455349
				2.2895	0.454858				2.2895	0.45535
				2.29623	0.454856				2.29623	0.455347
				2.30297	0.454854				2.30297	0.455349
				2.3097	0.454857				2.3097	0.455354
				2.31643	0.454859				2.31644	0.455344
				2.32317	0.454859				2.32317	0.455346
				2.3299	0.454857				2.3299	0.455358
				2.33664	0.454858				2.33664	0.455353
				2.34337	0.454861				2.34337	0.455352
				2.3501	0.454863				2.3501	0.455354
				2.35684	0.454861				2.35684	0.455353
				2.36357	0.454859				2.36357	0.45535
				2.37031	0.454864				2.37031	0.45535
				2.37704	0.454868				2.37704	0.455353
				2.38377	0.454868				2.38377	0.455355
				2.39051	0.454866				2.39051	0.455359
				2.39724	0.454867				2.39724	0.455359
				2.40397	0.454869				2.40397	0.455356
				2.41071	0.454868				2.41071	0.455353
				2.41744	0.454865				2.41744	0.455348
				2.42418	0.454861				2.42418	0.455318
				2.43091	0.45486				2.43091	0.45521
				2.43764	0.454858				2.43764	0.455236
				2.44438	0.45486				2.44438	0.455342
				2.45111	0.454866				2.45111	0.455343
				2.45784	0.45486				2.45785	0.455343
				2.46458	0.454858				2.46458	0.455342
				2.47131	0.454861				2.47131	0.45534
				2.47805	0.454861				2.47805	0.455341
				2.48478	0.454863				2.48478	0.455343
				2.49151	0.454858				2.49151	0.455341
				2.49825	0.454856				2.49825	0.455342
				2.50498	0.454856				2.50498	0.455348
				2.51172	0.454858				2.51172	0.455351
				2.51845	0.45486				2.51845	0.455351
				2.52518	0.45486				2.52518	0.455347
				2.53192	0.454863				2.53192	0.455345
				2.53865	0.454862				2.53865	0.455346
				2.54538	0.454858				2.54539	0.455345
				2.55212	0.454859				2.55212	0.455349
				2.55885	0.454858				2.55885	0.455352
				2.56559	0.454857				2.56559	0.455351
				2.57232	0.454856				2.57232	0.45535
				2.57905	0.45486				2.57905	0.455346
				2.58579	0.454866				2.58579	0.455347
				2.59252	0.454864				2.59252	0.45535
				2.59925	0.454862				2.59926	0.455346
				2.60599	0.454861				2.60599	0.455347
				2.61272	0.454862				2.61272	0.45535
				2.61946	0.454863				2.61946	0.455351
				2.62619	0.454861				2.62619	0.455181
				2.63292	0.454862				2.63292	0.455186
				2.63966	0.454852				2.63966	0.45536
				2.64639	0.454848				2.64639	0.455357
				2.65313	0.45486				2.65313	0.455356
				2.65986	0.454867				2.65986	0.455356
				2.66659	0.454865				2.66659	0.455357
				2.67333	0.454861				2.67333	0.455358
				2.68006	0.454863				2.68006	0.455357
				2.68679	0.454866				2.6868	0.455357
				2.69353	0.454866				2.69353	0.455357
				2.70026	0.454866				2.70026	0.455355
				2.707	0.454869				2.707	0.455356
				2.71373	0.454864				2.71373	0.455357
				2.72046	0.454862				2.72046	0.455358
				2.7272	0.454865				2.7272	0.455359
				2.73393	0.454866				2.73393	0.455359
				2.74067	0.454863				2.74067	0.455358
				2.7474	0.454859				2.7474	0.455362
				2.75413	0.45486				2.75413	0.455363
				2.76087	0.454861				2.76087	0.455144
				2.7676	0.454859				2.7676	0.455146
				2.77433	0.454857				2.77434	0.455365
				2.78107	0.45486				2.78107	0.455364
				2.7878	0.454865				2.7878	0.455363
				2.79454	0.454867				2.79454	0.455353
				2.80127	0.454868				2.80127	0.455349
				2.808	0.45487				2.808	0.455355
				2.81474	0.454868				2.81474	0.455358
				2.82147	0.454865				2.82147	0.455357
				2.8282	0.454865				2.82821	0.455358
				2.83494	0.454863				2.83494	0.455357
				2.84167	0.454862				2.84167	0.455356
				2.84841	0.454862				2.84841	0.455354
				2.85514	0.45486				2.85514	0.455354
				2.86187	0.454858				2.86187	0.455356
				2.86861	0.454859				2.86861	0.455355
				2.87534	0.454858				2.87534	0.455353
				2.88208	0.454854				2.88208	0.455352
				2.88881	0.454853				2.88881	0.45535
				2.89554	0.454854				2.89554	0.455352
				2.90228	0.454856				2.90228	0.455353
				2.90901	0.45486				2.90901	0.455354
				2.91574	0.454861				2.91575	0.455355
				2.92248	0.45486				2.92248	0.455355
				2.92921	0.45486				2.92921	0.455356
				2.93595	0.454861				2.93595	0.455355
				2.94268	0.454861				2.94268	0.455353
				2.94941	0.454862				2.94941	0.455589
				2.95615	0.454859				2.95615	0.455839
				2.96288	0.454857				2.96288	0.455851
				2.96962	0.454864				2.96962	0.455752
				2.97635	0.454859				2.97635	0.455504
				2.98308	0.454856				2.98308	0.455354
				2.98982	0.4548				2.98982	0.455587
				2.99655	0.454717				2.99655	0.455838
				3.00328	0.454777				3.00329	0.455633
				3.01002	0.454853				3.01002	0.455384
				3.01675	0.454851				3.01675	0.455356
				3.02349	0.454853				3.02349	0.455355
				3.03022	0.454857				3.03022	0.455354
				3.03695	0.45486				3.03695	0.4554
				3.04369	0.454859				3.04369	0.455647
				3.05042	0.454855				3.05042	0.455641
				3.05715	0.454855				3.05716	0.455388
				3.06389	0.454859				3.06389	0.455344
				3.07062	0.454859				3.07062	0.455342
				3.07736	0.454855				3.07736	0.455343
				3.08409	0.454857				3.08409	0.455346
				3.09082	0.454859				3.09082	0.455346
				3.09756	0.454857				3.09756	0.45535
				3.10429	0.454854				3.10429	0.455349
				3.11103	0.454852				3.11103	0.455346
				3.11776	0.454852				3.11776	0.455348
				3.12449	0.454852				3.12449	0.455348
				3.13123	0.454854				3.13123	0.455347
				3.13796	0.454853				3.13796	0.455348
				3.14469	0.454849				3.1447	0.455347
				3.15143	0.45485				3.15143	0.455345
				3.15816	0.454857				3.15816	0.455344
				3.1649	0.45486				3.1649	0.455344
				3.17163	0.454858				3.17163	0.455346
				3.17836	0.454616				3.17836	0.455331
				3.1851	0.454622				3.1851	0.455332
				3.19183	0.454869				3.19183	0.455346
				3.19857	0.454869				3.19857	0.455345
				3.2053	0.454866				3.2053	0.455348
				3.21203	0.454869				3.21203	0.455348
				3.21877	0.454868				3.21877	0.455349
				3.2255	0.454866				3.2255	0.455353
				3.23223	0.454871				3.23224	0.455353
				3.23897	0.454871				3.23897	0.455354
				3.2457	0.454869				3.2457	0.455352
				3.25244	0.454867				3.25244	0.45535
				3.25917	0.454867				3.25917	0.455349
				3.2659	0.454866				3.2659	0.455351
				3.27264	0.454863				3.27264	0.455353
				3.27937	0.454862				3.27937	0.45535
				3.2861	0.454862				3.28611	0.455347
				3.29284	0.454863				3.29284	0.455342
				3.29957	0.45486				3.29957	0.455343
				3.30631	0.454702				3.30631	0.455347
				3.31304	0.454698				3.31304	0.455343
				3.31977	0.454852				3.31977	0.455343
				3.32651	0.454853				3.32651	0.455344
				3.33324	0.454854				3.33324	0.455344
				3.33998	0.454855				3.33998	0.455345
				3.34671	0.454857				3.34671	0.455344
				3.35344	0.454859				3.35344	0.455347
				3.36018	0.454862				3.36018	0.45535
				3.36691	0.454863				3.36691	0.45535
				3.37364	0.454861				3.37365	0.455349
				3.38038	0.45486				3.38038	0.455351
				3.38711	0.454862				3.38711	0.455348
				3.39385	0.454861				3.39385	0.455344
				3.40058	0.454856				3.40058	0.455341
				3.40731	0.454855				3.40731	0.455337
				3.41405	0.454857				3.41405	0.455339
				3.42078	0.454859				3.42078	0.455342
				3.42751	0.454861				3.42752	0.455341
				3.43425	0.454864				3.43425	0.455341
				3.44098	0.454865				3.44098	0.455341
				3.44772	0.454865				3.44772	0.455341
				3.45445	0.454862				3.45445	0.455343
				3.46118	0.454856				3.46119	0.455345
				3.46792	0.454859				3.46792	0.455345
				3.47465	0.454868				3.47465	0.455342
				3.48139	0.454868				3.48139	0.455342
				3.48812	0.454865				3.48812	0.455342
				3.49485	0.454867				3.49485	0.455345
				3.50159	0.454867				3.50159	0.455347
				3.50832	0.454864				3.50832	0.455348
				3.51505	0.45485				3.51506	0.455349
				3.52179	0.454845				3.52179	0.455349
				3.52852	0.454854				3.52852	0.455347
				3.53526	0.454855				3.53526	0.455343
				3.54199	0.454855				3.54199	0.455343
				3.54872	0.454854				3.54872	0.455346
				3.55546	0.454857				3.55546	0.455351
				3.56219	0.454861				3.56219	0.455349
				3.56893	0.45486				3.56893	0.455346
				3.57566	0.454856				3.57566	0.455344
				3.58239	0.454858				3.58239	0.455339
				3.58913	0.454857				3.58913	0.455341
				3.59586	0.454854				3.59586	0.455345
				3.60259	0.454847				3.6026	0.455345
				3.60933	0.454702				3.60933	0.455346
				3.61606	0.454719				3.61606	0.455348
				3.6228	0.454874				3.6228	0.45535
				3.62953	0.454872				3.62953	0.455349
				3.63626	0.454874				3.63626	0.45535
				3.643	0.454875				3.643	0.455351
				3.64973	0.454861				3.64973	0.45535
				3.65646	0.454859				3.65647	0.455347
				3.6632	0.454871				3.6632	0.455342
				3.66993	0.454873				3.66993	0.455344
				3.67667	0.454875				3.67667	0.455347
				3.6834	0.454876				3.6834	0.455345
				3.69013	0.454874				3.69014	0.455348
				3.69687	0.454874				3.69687	0.455353
				3.7036	0.454879				3.7036	0.45535
				3.71034	0.454876				3.71034	0.455351
				3.71707	0.454871				3.71707	0.455353
				3.7238	0.454871				3.7238	0.455351
				3.73054	0.454871				3.73054	0.455346
				3.73727	0.454873				3.73727	0.455347
				3.744	0.454874				3.74401	0.455351
				3.75074	0.454871				3.75074	0.455352
				3.75747	0.454869				3.75747	0.455344
				3.76421	0.454867				3.76421	0.455348
				3.77094	0.454868				3.77094	0.455357
				3.77767	0.454873				3.77767	0.455356
				3.78441	0.454872				3.78441	0.455358
				3.79114	0.454761				3.79114	0.455338
				3.79788	0.454758				3.79788	0.455332
				3.80461	0.454864				3.80461	0.455349
				3.81134	0.454864				3.81134	0.455348
				3.81808	0.454866				3.81808	0.455345
				3.82481	0.454869				3.82481	0.455345
				3.83154	0.454871				3.83155	0.455345
				3.83828	0.454871				3.83828	0.455345
				3.84501	0.454871				3.84501	0.455346
				3.85175	0.454871				3.85175	0.455346
				3.85848	0.454868				3.85848	0.455348
				3.86521	0.454862				3.86521	0.45535
				3.87195	0.454862				3.87195	0.455347
				3.87868	0.454662				3.87868	0.455347
				3.88541	0.454663				3.88542	0.455347
				3.89215	0.454869				3.89215	0.455348
				3.89888	0.454871				3.89888	0.455352
				3.90562	0.454869				3.90562	0.455351
				3.91235	0.454864				3.91235	0.455349
				3.91908	0.454861				3.91909	0.455348
				3.92582	0.454861				3.92582	0.455344
				3.93255	0.454861				3.93255	0.455344
				3.93929	0.454862				3.93929	0.455346
				3.94602	0.454864				3.94602	0.455345
				3.95275	0.454868				3.95275	0.455341
				3.95949	0.454868				3.95949	0.455341
				3.96622	0.454868				3.96622	0.455341
				3.97295	0.454871				3.97296	0.455343
				3.97969	0.454872				3.97969	0.455344
				3.98642	0.45487				3.98642	0.455344
				3.99316	0.454866				3.99316	0.455347
				3.99989	0.454866				3.99989	0.455349
				4.00662	0.45487				4.00662	0.455348
				4.01336	0.45487				4.01336	0.455348
				4.02009	0.454866				4.02009	0.455346
				4.02683	0.454866				4.02683	0.455346
				4.03356	0.454871				4.03356	0.455349
				4.04029	0.454873				4.04029	0.45535
				4.04703	0.454872				4.04703	0.455347
				4.05376	0.454869				4.05376	0.455346
				4.06049	0.454868				4.0605	0.455345
				4.06723	0.454867				4.06723	0.455344
				4.07396	0.454869				4.07396	0.455348
				4.0807	0.454872				4.0807	0.455354
				4.08743	0.454867				4.08743	0.455352
				4.09416	0.454864				4.09416	0.455347
				4.1009	0.454862				4.1009	0.455347
				4.10763	0.454859				4.10763	0.455348
				4.11436	0.45486				4.11437	0.455345
				4.1211	0.454864				4.1211	0.455345
				4.12783	0.454864				4.12783	0.455342
				4.13457	0.454862				4.13457	0.45534
				4.1413	0.454863				4.1413	0.455341
				4.14803	0.454866				4.14804	0.455343
				4.15477	0.454863				4.15477	0.455345
				4.1615	0.454857				4.1615	0.455346
				4.16824	0.454858				4.16824	0.455347
				4.17497	0.45486				4.17497	0.455346
				4.1817	0.454857				4.1817	0.455349
				4.18844	0.454859				4.18844	0.455353
				4.19517	0.454862				4.19517	0.455355
				4.2019	0.454864				4.20191	0.455355
				4.20864	0.454865				4.20864	0.455354
				4.21537	0.454865				4.21537	0.455354
				4.22211	0.454866				4.22211	0.455353
				4.22884	0.454865				4.22884	0.455353
				4.23557	0.454864				4.23557	0.455353
				4.24231	0.454865				4.24231	0.45535
				4.24904	0.454861				4.24904	0.45535
				4.25577	0.454772				4.25578	0.455351
				4.26251	0.454784				4.26251	0.45535
				4.26924	0.454881				4.26924	0.45535
				4.27598	0.454877				4.27598	0.45521
				4.28271	0.454872				4.28271	0.455219
				4.28944	0.454871				4.28945	0.45537
				4.29618	0.454872				4.29618	0.455369
				4.30291	0.454868				4.30291	0.455366
				4.30965	0.454862				4.30965	0.455363
				4.31638	0.454864				4.31638	0.455362
				4.32311	0.454864				4.32311	0.455362
				4.32985	0.454861				4.32985	0.455364
				4.33658	0.454865				4.33658	0.455365
				4.34331	0.454869				4.34332	0.455297
				4.35005	0.454866				4.35005	0.455295
				4.35678	0.454868				4.35678	0.455358
				4.36352	0.454872				4.36352	0.455355
				4.37025	0.454871				4.37025	0.455356
				4.37698	0.454871				4.37699	0.455356
				4.38372	0.454874				4.38372	0.455357
				4.39045	0.454861				4.39045	0.455359
				4.39719	0.454854				4.39719	0.455359
				4.40392	0.454863				4.40392	0.455357
				4.41065	0.45486				4.41065	0.455357
				4.41739	0.454858				4.41739	0.455358
				4.42412	0.454858				4.42412	0.455358
				4.43085	0.454857				4.43086	0.455356
				4.43759	0.454859				4.43759	0.455356
				4.44432	0.454859				4.44432	0.455359
				4.45106	0.45486				4.45106	0.455359
				4.45779	0.454863				4.45779	0.455359
				4.46452	0.454864				4.46452	0.45536
				4.47126	0.45486				4.47126	0.455362
				4.47799	0.454853				4.47799	0.455363
				4.48472	0.45485				4.48473	0.455359
				4.49146	0.454856				4.49146	0.455359
				4.49819	0.454858				4.49819	0.45536
				4.50493	0.454857				4.50493	0.455357
				4.51166	0.454858				4.51166	0.455357
				4.51839	0.45486				4.5184	0.455357
				4.52513	0.454862				4.52513	0.455354
				4.53186	0.45486				4.53186	0.45535
				4.5386	0.45486				4.5386	0.455353
				4.54533	0.454861				4.54533	0.455356
				4.55206	0.454857				4.55206	0.455359
				4.5588	0.454855				4.5588	0.455364
				4.56553	0.454855				4.56553	0.455363
				4.57226	0.454854				4.57227	0.455359
				4.579	0.454855				4.579	0.455357
				4.58573	0.454856				4.58573	0.455359
				4.59247	0.454857				4.59247	0.455358
				4.5992	0.454859				4.5992	0.455355
				4.60593	0.454858				4.60594	0.455358
				4.61267	0.454852				4.61267	0.455358
				4.6194	0.454852				4.6194	0.455359
				4.62614	0.454857				4.62614	0.455359
				4.63287	0.454854				4.63287	0.455357
				4.6396	0.454851				4.6396	0.455358
				4.64634	0.454855				4.64634	0.455354
				4.65307	0.454856				4.65307	0.455356
				4.6598	0.454856				4.65981	0.45536
				4.66654	0.454856				4.66654	0.455363
				4.67327	0.454855				4.67327	0.455366
				4.68001	0.454855				4.68001	0.455363
				4.68674	0.454856				4.68674	0.455357
				4.69347	0.454857				4.69347	0.455354
				4.70021	0.454858				4.70021	0.455356
				4.70694	0.454856				4.70694	0.455358
				4.71367	0.454853				4.71368	0.455354
				4.72041	0.454853				4.72041	0.455352
				4.72714	0.454853				4.72714	0.455348
				4.73388	0.454853				4.73388	0.455358
				4.74061	0.454855				4.74061	0.45537
				4.74734	0.454854				4.74735	0.45537
				4.75408	0.454852				4.75408	0.455372
				4.76081	0.454851				4.76081	0.455357
				4.76755	0.454851				4.76755	0.45535
				4.77428	0.454848				4.77428	0.455358
				4.78101	0.454854				4.78101	0.45535
				4.78775	0.45486				4.78775	0.455302
				4.79448	0.454861				4.79448	0.455311
				4.80121	0.454862				4.80122	0.455359
				4.80795	0.454859				4.80795	0.455358
				4.81468	0.454857				4.81468	0.455358
				4.82142	0.454858				4.82142	0.45536
				4.82815	0.45486				4.82815	0.455363
				4.83488	0.45486				4.83489	0.455364
				4.84162	0.454859				4.84162	0.455366
				4.84835	0.454861				4.84835	0.455365
				4.85509	0.454861				4.85509	0.455362
				4.86182	0.45486				4.86182	0.455364
				4.86855	0.454863				4.86855	0.455365
				4.87529	0.454863				4.87529	0.455363
				4.88202	0.454865				4.88202	0.455362
				4.88875	0.454863				4.88876	0.455362
				4.89549	0.454857				4.89549	0.455363
				4.90222	0.454858				4.90222	0.455363
				4.90896	0.45486				4.90896	0.455362
				4.91569	0.454858				4.91569	0.455362
				4.92242	0.454865				4.92242	0.455288
				4.92916	0.45486				4.92916	0.455286
				4.93589	0.454841				4.93589	0.45536
				4.94262	0.45485				4.94263	0.455364
				4.94936	0.454863				4.94936	0.455364
				4.95609	0.454861				4.95609	0.455361
				4.96283	0.454671				4.96283	0.455359
				4.96956	0.454674				4.96956	0.455339
				4.97629	0.454867				4.9763	0.455221
				4.98303	0.454863				4.98303	0.455241
				4.98976	0.454859				4.98976	0.455359
				4.9965	0.454857				4.9965	0.455357
				5.00323	0.45486				5.00323	0.45536
				5.00996	0.454861				5.00996	0.455362
				5.0167	0.454858				5.0167	0.45536
				5.02343	0.454853				5.02343	0.455355
				5.03016	0.454854				5.03017	0.455353
				5.0369	0.45486				5.0369	0.455357
				5.04363	0.454861				5.04363	0.455358
				5.05037	0.454857				5.05037	0.45536
				5.0571	0.454855				5.0571	0.455364
				5.06383	0.454856				5.06384	0.455361
				5.07057	0.454855				5.07057	0.45536
				5.0773	0.454855				5.0773	0.455359
				5.08403	0.454854				5.08404	0.455357
				5.09077	0.454859				5.09077	0.455358
				5.0975	0.454865				5.0975	0.455356
				5.10424	0.454863				5.10424	0.45536
				5.11097	0.45486				5.11097	0.455358
				5.1177	0.454861				5.11771	0.455355
				5.12444	0.454783				5.12444	0.455355
				5.13117	0.454784				5.13117	0.455354
				5.13791	0.454862				5.13791	0.455354
				5.14464	0.454862				5.14464	0.455354
				5.15137	0.454867				5.15137	0.455357
				5.15811	0.454866				5.15811	0.455355
				5.16484	0.454864				5.16484	0.455354
				5.17157	0.454866				5.17158	0.455356
				5.17831	0.454867				5.17831	0.455353
				5.18504	0.454864				5.18504	0.455354
				5.19178	0.454751				5.19178	0.455357
				5.19851	0.454753				5.19851	0.455355
				5.20524	0.454865				5.20525	0.455039
				5.21198	0.454863				5.21198	0.455037
				5.21871	0.454862				5.21871	0.455356
				5.22545	0.454864				5.22545	0.455359
				5.23218	0.454865				5.23218	0.455359
				5.23891	0.454868				5.23891	0.45536
				5.24565	0.45487				5.24565	0.45536
				5.25238	0.454869				5.25238	0.455362
				5.25911	0.45487				5.25912	0.455362
				5.26585	0.454869				5.26585	0.455358
				5.27258	0.454867				5.27258	0.455354
				5.27932	0.454626				5.27932	0.455349
				5.28605	0.454627				5.28605	0.455349
				5.29278	0.454869				5.29279	0.455353
				5.29952	0.454869				5.29952	0.455357
				5.30625	0.454872				5.30625	0.455358
				5.31298	0.454875				5.31299	0.455357
				5.31972	0.454874				5.31972	0.455357
				5.32645	0.454853				5.32645	0.455354
				5.33319	0.454766				5.33319	0.455351
				5.33992	0.454783				5.33992	0.455353
				5.34665	0.454865				5.34666	0.455354
				5.35339	0.454865				5.35339	0.455355
				5.36012	0.454866				5.36012	0.455355
				5.36686	0.454868				5.36686	0.455329
				5.37359	0.454867				5.37359	0.45533
				5.38032	0.454864				5.38032	0.455352
				5.38706	0.454866				5.38706	0.455355
				5.39379	0.454867				5.39379	0.45536
				5.40052	0.454863				5.40053	0.455357
				5.40726	0.454862				5.40726	0.455357
				5.41399	0.454867				5.41399	0.455356
				5.42073	0.454863				5.42073	0.455353
				5.42746	0.45486				5.42746	0.455353
				5.43419	0.454864				5.4342	0.455353
				5.44093	0.454866				5.44093	0.455355
				5.44766	0.454867				5.44766	0.455354
				5.4544	0.454865				5.4544	0.455355
				5.46113	0.454866				5.46113	0.455357
				5.46786	0.454863				5.46786	0.455355
				5.4746	0.45486				5.4746	0.455355
				5.48133	0.454862				5.48133	0.455352
				5.48806	0.454868				5.48807	0.455352
				5.4948	0.454868				5.4948	0.455356
				5.50153	0.454863				5.50153	0.455357
				5.50827	0.454866				5.50827	0.455358
				5.515	0.454868				5.515	0.455361
				5.52173	0.454867				5.52174	0.455356
				5.52847	0.454865				5.52847	0.455352
				5.5352	0.454865				5.5352	0.455356
				5.54193	0.454867				5.54194	0.455357
				5.54867	0.454865				5.54867	0.455358
				5.5554	0.454863				5.5554	0.455359
				5.56214	0.454864				5.56214	0.455354
				5.56887	0.454868				5.56887	0.455353
				5.5756	0.454867				5.57561	0.45535
				5.58234	0.454865				5.58234	0.455353
				5.58907	0.454865				5.58907	0.455362
				5.59581	0.45487				5.59581	0.455366
				5.60254	0.454874				5.60254	0.455368
				5.60927	0.454869				5.60927	0.455366
				5.61601	0.454865				5.61601	0.455349
				5.62274	0.454865				5.62274	0.455243
				5.62947	0.454862				5.62948	0.455258
				5.63621	0.454858				5.63621	0.455364
				5.64294	0.454855				5.64294	0.455362
				5.64968	0.454861				5.64968	0.455364
				5.65641	0.454865				5.65641	0.455368
				5.66314	0.454869				5.66315	0.455342
				5.66988	0.454869				5.66988	0.455258
				5.67661	0.454867				5.67661	0.455282
				5.68335	0.45487				5.68335	0.455368
				5.69008	0.454871				5.69008	0.455368
				5.69681	0.454866				5.69681	0.455363
				5.70355	0.45487				5.70355	0.455365
				5.71028	0.454869				5.71028	0.455364
				5.71701	0.454867				5.71702	0.455362
				5.72375	0.454872				5.72375	0.455361
				5.73048	0.45487				5.73048	0.455361
				5.73722	0.454867				5.73722	0.455361
				5.74395	0.454867				5.74395	0.455362
				5.75068	0.45487				5.75069	0.455361
				5.75742	0.454871				5.75742	0.45536
				5.76415	0.45487				5.76415	0.45536
				5.77088	0.454875				5.77089	0.455356
				5.77762	0.454875				5.77762	0.455357
				5.78435	0.454871				5.78435	0.455362
				5.79109	0.454871				5.79109	0.455361
				5.79782	0.454868				5.79782	0.455356
				5.80455	0.454867				5.80456	0.455354
				5.81129	0.454869				5.81129	0.455142
				5.81802	0.454869				5.81802	0.455144
				5.82476	0.454866				5.82476	0.455361
				5.83149	0.454863				5.83149	0.455365
				5.83822	0.454865				5.83822	0.455364
				5.84496	0.454871				5.84496	0.455365
				5.85169	0.454871				5.85169	0.455367
				5.85842	0.454867				5.85843	0.455039
				5.86516	0.454867				5.86516	0.455043
				5.87189	0.454867				5.87189	0.455373
				5.87863	0.454865				5.87863	0.455371
				5.88536	0.454865				5.88536	0.45537
				5.89209	0.454867				5.8921	0.455371
				5.89883	0.454869				5.89883	0.45537
				5.90556	0.454866				5.90556	0.455376
				5.9123	0.454862				5.9123	0.455379
				5.91903	0.454865				5.91903	0.455376
				5.92576	0.454869				5.92576	0.455374
				5.9325	0.454868				5.9325	0.455375
				5.93923	0.454867				5.93923	0.455375
				5.94596	0.454869				5.94597	0.455373
				5.9527	0.454867				5.9527	0.455371
				5.95943	0.454866				5.95943	0.455371
				5.96617	0.454866				5.96617	0.455187
				5.9729	0.454865				5.9729	0.455173
				5.97963	0.454865				5.97964	0.455336
				5.98637	0.454863				5.98637	0.455242
				5.9931	0.454864				5.9931	0.455267
				5.99983	0.454867				5.99984	0.45538
				6.00657	0.454867				6.00657	0.455379
				6.0133	0.454865				6.0133	0.455374
				6.02004	0.454859				6.02004	0.455373
				6.02677	0.454857				6.02677	0.455375
				6.0335	0.454856				6.03351	0.455375
				6.04024	0.454855				6.04024	0.455373
				6.04697	0.45486				6.04697	0.455372
				6.05371	0.454863				6.05371	0.455369
				6.06044	0.45486				6.06044	0.455373
				6.06717	0.45486				6.06717	0.455373
				6.07391	0.454863				6.07391	0.455369
				6.08064	0.454863				6.08064	0.455374
				6.08737	0.454863				6.08738	0.455376
				6.09411	0.454868				6.09411	0.455365
				6.10084	0.454869				6.10084	0.455366
				6.10758	0.454831				6.10758	0.455374
				6.11431	0.454721				6.11431	0.455369
				6.12104	0.454756				6.12105	0.455365
				6.12778	0.454863				6.12778	0.455362
				6.13451	0.454863				6.13451	0.455364
				6.14124	0.454862				6.14125	0.455364
				6.14798	0.454864				6.14798	0.455361
				6.15471	0.454865				6.15471	0.455361
				6.16145	0.454865				6.16145	0.455362
				6.16818	0.454865				6.16818	0.455362
				6.17491	0.454863				6.17492	0.455359
				6.18165	0.454862				6.18165	0.455361
				6.18838	0.454862				6.18838	0.455367
				6.19512	0.454863				6.19512	0.455366
				6.20185	0.454865				6.20185	0.455365
				6.20858	0.454861				6.20859	0.455369
				6.21532	0.454857				6.21532	0.455369
				6.22205	0.454861				6.22205	0.455369
				6.22878	0.454865				6.22879	0.455368
				6.23552	0.454862				6.23552	0.455366
				6.24225	0.454863				6.24225	0.455367
				6.24899	0.454864				6.24899	0.455368
				6.25572	0.454862				6.25572	0.455371
				6.26245	0.454869				6.26246	0.45537
				6.26919	0.454875				6.26919	0.455367
				6.27592	0.454871				6.27592	0.455367
				6.28266	0.454865				6.28266	0.455366
				6.28939	0.454862				6.28939	0.455368
				6.29612	0.45486				6.29612	0.455369
				6.30286	0.454858				6.30286	0.45536
				6.30959	0.454761				6.30959	0.455357
				6.31632	0.454768				6.31633	0.455329
				6.32306	0.454872				6.32306	0.455326
				6.32979	0.454871				6.32979	0.455355
				6.33653	0.454868				6.33653	0.455355
				6.34326	0.454867				6.34326	0.455353
				6.34999	0.454868				6.35	0.455349
				6.35673	0.45487				6.35673	0.455352
				6.36346	0.454872				6.36346	0.45535
				6.37019	0.454872				6.3702	0.455347
				6.37693	0.45487				6.37693	0.455351
				6.38366	0.45487				6.38366	0.455351
				6.3904	0.454871				6.3904	0.45535
				6.39713	0.454873				6.39713	0.455348
				6.40386	0.454872				6.40387	0.455345
				6.4106	0.45487				6.4106	0.455347
				6.41733	0.454868				6.41733	0.455348
				6.42407	0.454867				6.42407	0.455349
				6.4308	0.454868				6.4308	0.45535
				6.43753	0.454658				6.43754	0.455351
				6.44427	0.454658				6.44427	0.45535
				6.451	0.454868				6.451	0.45535
				6.45773	0.454866				6.45774	0.455353
				6.46447	0.454866				6.46447	0.455353
				6.4712	0.454866				6.4712	0.45535
				6.47794	0.454865				6.47794	0.45535
				6.48467	0.454866				6.48467	0.45535
				6.4914	0.454868				6.49141	0.455345
				6.49814	0.454869				6.49814	0.455343
				6.50487	0.454866				6.50487	0.455342
				6.51161	0.454864				6.51161	0.455341
				6.51834	0.454864				6.51834	0.455343
				6.52507	0.454862				6.52507	0.455344
				6.53181	0.454864				6.53181	0.455341
				6.53854	0.454868				6.53854	0.45534
				6.54527	0.454869				6.54528	0.455343
				6.55201	0.454869				6.55201	0.455345
				6.55874	0.454868				6.55874	0.455345
				6.56548	0.454868				6.56548	0.455345
				6.57221	0.454869				6.57221	0.455345
				6.57894	0.454868				6.57895	0.455341
				6.58568	0.454868				6.58568	0.455342
				6.59241	0.45487				6.59241	0.455348
				6.59914	0.454869				6.59915	0.455347
				6.60588	0.454869				6.60588	0.455346
				6.61261	0.454868				6.61261	0.455344
				6.61935	0.454867				6.61935	0.455342
				6.62608	0.454873				6.62608	0.455341
				6.63281	0.454875				6.63282	0.45534
				6.63955	0.454873				6.63955	0.455342
				6.64628	0.454871				6.64628	0.455342
				6.65302	0.454868				6.65302	0.455346
				6.65975	0.454864				6.65975	0.455348
				6.66648	0.454865				6.66648	0.455343
				6.67322	0.454867				6.67322	0.45534
				6.67995	0.454867				6.67995	0.455342
				6.68668	0.454865				6.68669	0.455344
				6.69342	0.454863				6.69342	0.455344
				6.70015	0.454862				6.70015	0.455341
				6.70689	0.454862				6.70689	0.455339
				6.71362	0.454862				6.71362	0.455341
				6.72035	0.454862				6.72036	0.455343
				6.72709	0.454866				6.72709	0.455342
				6.73382	0.454868				6.73382	0.455342
				6.74056	0.454866				6.74056	0.455341
				6.74729	0.454864				6.74729	0.455339
				6.75402	0.454865				6.75402	0.455338
				6.76076	0.454869				6.76076	0.455338
				6.76749	0.454867				6.76749	0.45534
				6.77422	0.454862				6.77423	0.455343
				6.78096	0.454863				6.78096	0.455343
				6.78769	0.454862				6.78769	0.455343
				6.79443	0.454861				6.79443	0.455341
				6.80116	0.454864				6.80116	0.455344
				6.80789	0.454865				6.8079	0.455353
				6.81463	0.454861				6.81463	0.455353
				6.82136	0.454861				6.82136	0.455351
				6.82809	0.454864				6.8281	0.455351
				6.83483	0.454861				6.83483	0.455353
				6.84156	0.454861				6.84156	0.455354
				6.8483	0.454859				6.8483	0.455351
				6.85503	0.45485				6.85503	0.455347
				6.86176	0.45485				6.86177	0.45535
				6.8685	0.454858				6.8685	0.455352
				6.87523	0.45486				6.87523	0.455347
				6.88197	0.454862				6.88197	0.455342
				6.8887	0.45486				6.8887	0.455343
				6.89543	0.454856				6.89543	0.455344
				6.90217	0.454857				6.90217	0.455344
				6.9089	0.454855				6.9089	0.455345
				6.91563	0.454857				6.91564	0.455346
				6.92237	0.45486				6.92237	0.455344
				6.9291	0.454857				6.9291	0.455341
				6.93584	0.454857				6.93584	0.455339
				6.94257	0.454857				6.94257	0.455342
				6.9493	0.454859				6.94931	0.455344
				6.95604	0.454857				6.95604	0.455343
				6.96277	0.454856				6.96277	0.455338
				6.9695	0.454855				6.96951	0.455337
				6.97624	0.454855				6.97624	0.455339
				6.98297	0.45479				6.98297	0.455338
				6.98971	0.454791				6.98971	0.455339
				6.99644	0.454859				6.99644	0.455342
				7.00317	0.45486				7.00318	0.455343
				7.00991	0.454848				7.00991	0.455266
				7.01664	0.454849				7.01664	0.455266
				7.02338	0.45486				7.02338	0.455339
				7.03011	0.454858				7.03011	0.455337
				7.03684	0.454861				7.03685	0.455342
				7.04358	0.454861				7.04358	0.455332
				7.05031	0.454858				7.05031	0.455332
				7.05704	0.454853				7.05705	0.455344
				7.06378	0.454854				7.06378	0.455344
				7.07051	0.454858				7.07051	0.455344
				7.07725	0.454857				7.07725	0.455342
				7.08398	0.454858				7.08398	0.455342
				7.09071	0.454857				7.09072	0.455345
				7.09745	0.454857				7.09745	0.455346
				7.10418	0.45486				7.10418	0.455348
				7.11092	0.454857				7.11092	0.455348
				7.11765	0.454855				7.11765	0.455346
				7.12438	0.454856				7.12438	0.455342
				7.13112	0.454858				7.13112	0.45534
				7.13785	0.454857				7.13785	0.455338
				7.14458	0.454855				7.14459	0.455343
				7.15132	0.454854				7.15132	0.455345
				7.15805	0.454853				7.15805	0.455342
				7.16479	0.454857				7.16479	0.455344
				7.17152	0.454856				7.17152	0.455347
				7.17825	0.454852				7.17826	0.455349
				7.18499	0.454858				7.18499	0.455346
				7.19172	0.454863				7.19172	0.455342
				7.19845	0.454861				7.19846	0.455343
				7.20519	0.454845				7.20519	0.455344
				7.21192	0.454841				7.21192	0.455341
				7.21866	0.454851				7.21866	0.455342
				7.22539	0.454849				7.22539	0.455345
				7.23212	0.45485				7.23213	0.455341
				7.23886	0.45485				7.23886	0.455337
				7.24559	0.454852				7.24559	0.455338
				7.25233	0.454855				7.25233	0.45534
				7.25906	0.454857				7.25906	0.455341
				7.26579	0.454857				7.2658	0.455344
				7.27253	0.454857				7.27253	0.455346
				7.27926	0.454856				7.27926	0.455342
				7.28599	0.454857				7.286	0.455341
				7.29273	0.454858				7.29273	0.455341
				7.29946	0.454857				7.29946	0.455342
				7.3062	0.454854				7.3062	0.455342
				7.31293	0.454855				7.31293	0.455341
				7.31966	0.454856				7.31967	0.45534
				7.3264	0.454858				7.3264	0.455337
				7.33313	0.454859				7.33313	0.455339
				7.33987	0.454858				7.33987	0.455339
				7.3466	0.454858				7.3466	0.455334
				7.35333	0.454861				7.35333	0.455332
				7.36007	0.454862				7.36007	0.455336
				7.3668	0.45486				7.3668	0.455338
				7.37353	0.45486				7.37354	0.45534
				7.38027	0.454859				7.38027	0.455341
				7.387	0.45486				7.387	0.455339
				7.39374	0.454857				7.39374	0.45534
				7.40047	0.454855				7.40047	0.455344
				7.4072	0.454856				7.40721	0.455346
				7.41394	0.454851				7.41394	0.455341
				7.42067	0.454849				7.42067	0.45534
				7.4274	0.45485				7.42741	0.455343
				7.43414	0.45485				7.43414	0.455344
				7.44087	0.454847				7.44087	0.455341
				7.44761	0.454849				7.44761	0.45534
				7.45434	0.454853				7.45434	0.455343
				7.46107	0.454851				7.46108	0.455346
				7.46781	0.454848				7.46781	0.455346
				7.47454	0.454849				7.47454	0.455344
				7.48128	0.454849				7.48128	0.455345
				7.48801	0.454848				7.48801	0.455349
				7.49474	0.454848				7.49475	0.455351
				7.50148	0.454849				7.50148	0.45535
				7.50821	0.454848				7.50821	0.455347
				7.51494	0.454848				7.51495	0.455345
				7.52168	0.45485				7.52168	0.455344
				7.52841	0.45485				7.52841	0.455341
				7.53515	0.454845				7.53515	0.455343
				7.54188	0.454843				7.54188	0.455348
				7.54861	0.454843				7.54862	0.455349
				7.55535	0.454848				7.55535	0.455348
				7.56208	0.454853				7.56208	0.455348
				7.56882	0.454854				7.56882	0.45535
				7.57555	0.454853				7.57555	0.455353
				7.58228	0.454849				7.58228	0.455351
				7.58902	0.454849				7.58902	0.455348
				7.59575	0.45485				7.59575	0.455349
				7.60248	0.454847				7.60249	0.455348
				7.60922	0.454844				7.60922	0.455345
				7.61595	0.454844				7.61595	0.455345
				7.62269	0.454848				7.62269	0.455342
				7.62942	0.454849				7.62942	0.455344
				7.63615	0.45485				7.63616	0.455349
				7.64289	0.454852				7.64289	0.455348
				7.64962	0.454848				7.64962	0.455345
				7.65635	0.454844				7.65636	0.455346
				7.66309	0.454845				7.66309	0.455348
				7.66982	0.45485				7.66982	0.455346
				7.67656	0.454852				7.67656	0.455344
				7.68329	0.454849				7.68329	0.455342
				7.69002	0.454846				7.69003	0.455343
				7.69676	0.454846				7.69676	0.455342
				7.70349	0.454847				7.70349	0.455343
				7.71023	0.454849				7.71023	0.455345
				7.71696	0.454849				7.71696	0.455346
				7.72369	0.454851				7.7237	0.455348
				7.73043	0.45485				7.73043	0.455347
				7.73716	0.45485				7.73716	0.455342
				7.74389	0.45485				7.7439	0.455338
				7.75063	0.454851				7.75063	0.455342
				7.75736	0.454852				7.75736	0.455344
				7.7641	0.454848				7.7641	0.455343
				7.77083	0.454847				7.77083	0.45534
				7.77756	0.454847				7.77757	0.455338
				7.7843	0.454847				7.7843	0.455342
				7.79103	0.45485				7.79103	0.455341
				7.79776	0.454851				7.79777	0.455338
				7.8045	0.454849				7.8045	0.45534
				7.81123	0.454853				7.81123	0.455342
				7.81797	0.454858				7.81797	0.455345
				7.8247	0.454857				7.8247	0.455349
				7.83143	0.454852				7.83144	0.455352
				7.83817	0.454853				7.83817	0.455524
				7.8449	0.454854				7.8449	0.455761
				7.85164	0.454853				7.85164	0.45559
				7.85837	0.454855				7.85837	0.455423
				7.8651	0.454859				7.86511	0.455669
				7.87184	0.454863				7.87184	0.455842
				7.87857	0.45486				7.87857	0.455632
				7.8853	0.454857				7.88531	0.455626
				7.89204	0.454859				7.89204	0.455834
				7.89877	0.45486				7.89877	0.455837
				7.90551	0.45486				7.90551	0.45584
				7.91224	0.454861				7.91224	0.455669
				7.91897	0.454859				7.91898	0.455417
				7.92571	0.454856				7.92571	0.455342
				7.93244	0.454859				7.93244	0.455454
				7.93918	0.45486				7.93918	0.455705
				7.94591	0.454857				7.94591	0.45584
				7.95264	0.454854				7.95265	0.455837
				7.95938	0.454855				7.95938	0.45584
				7.96611	0.454859				7.96611	0.455845
				7.97284	0.454863				7.97285	0.455848
				7.97958	0.454864				7.97958	0.455844
				7.98631	0.454862				7.98631	0.455841
				7.99305	0.45486				7.99305	0.455844
				7.99978	0.454861				7.99978	0.455845
				8.00651	0.454862				8.00652	0.455846
				8.01325	0.454862				8.01325	0.455846
				8.01998	0.454865				8.01998	0.455845
				8.02671	0.454864				8.02672	0.455843
				8.03345	0.454861				8.03345	0.455841
				8.04018	0.45486				8.04018	0.455845
				8.04692	0.454861				8.04692	0.455845
				8.05365	0.454863				8.05365	0.455842
				8.06038	0.454865				8.06039	0.455845
				8.06712	0.454863				8.06712	0.455848
				8.07385	0.45486				8.07385	0.455842
				8.08059	0.454863				8.08059	0.455837
				8.08732	0.454866				8.08732	0.455838
				8.09405	0.454864				8.09406	0.455841
				8.10079	0.454872				8.10079	0.455841
				8.10752	0.455122				8.10752	0.455839
				8.11425	0.455364				8.11426	0.455839
				8.12099	0.45532				8.12099	0.45584
				8.12772	0.455075				8.12772	0.455839
				8.13446	0.455078				8.13446	0.455842
				8.14119	0.455257				8.14119	0.455842
				8.14792	0.455222				8.14793	0.455841
				8.15466	0.455281				8.15466	0.455841
				8.16139	0.455354				8.16139	0.45584
				8.16813	0.455357				8.16813	0.455839
				8.17486	0.455353				8.17486	0.45584
				8.18159	0.455104				8.1816	0.455839
				8.18833	0.454859				8.18833	0.455837
				8.19506	0.45506				8.19506	0.455836
				8.20179	0.455309				8.2018	0.455838
				8.20853	0.455311				8.20853	0.455838
				8.21526	0.455063				8.21526	0.455835
				8.222	0.454862				8.222	0.455834
				8.22873	0.45486				8.22873	0.455832
				8.23546	0.454858				8.23547	0.455832
				8.2422	0.455006				8.2422	0.455835
				8.24893	0.455253				8.24893	0.455835
				8.25566	0.455353				8.25567	0.455836
				8.2624	0.455358				8.2624	0.455838
				8.26913	0.455359				8.26913	0.455836
				8.27587	0.45536				8.27587	0.455838
				8.2826	0.455361				8.2826	0.455838
				8.28933	0.455361				8.28934	0.455834
				8.29607	0.455359				8.29607	0.455832
				8.3028	0.455314				8.3028	0.455836
				8.30954	0.455062				8.30954	0.455839
				8.31627	0.454855				8.31627	0.455841
				8.323	0.454861				8.32301	0.45582
				8.32974	0.454867				8.32974	0.455743
				8.33647	0.455112				8.33647	0.455765
				8.3432	0.455361				8.34321	0.455759
				8.34994	0.455353				8.34994	0.455513
				8.35667	0.455352				8.35667	0.455342
				8.36341	0.455167				8.36341	0.45534
				8.37014	0.454916				8.37014	0.455342
				8.37687	0.454861				8.37688	0.455442
				8.38361	0.454861				8.38361	0.455539
				8.39034	0.45489				8.39034	0.455627
				8.39708	0.455142				8.39708	0.455564
				8.40381	0.455361				8.40381	0.455552
				8.41054	0.45536				8.41055	0.45577
				8.41728	0.455361				8.41728	0.455766
				8.42401	0.455363				8.42401	0.455518
				8.43074	0.455302				8.43075	0.455372
				8.43748	0.45505				8.43748	0.455622
				8.44421	0.45487				8.44421	0.455847
				8.45095	0.455121				8.45095	0.455745
				8.45768	0.455302				8.45768	0.455495
				8.46441	0.455302				8.46442	0.455341
				8.47115	0.455362				8.47115	0.455339
				8.47788	0.455363				8.47788	0.45534
				8.48461	0.45536				8.48462	0.455363
				8.49135	0.45536				8.49135	0.455615
				8.49808	0.455358				8.49808	0.455814
				8.50482	0.455334				8.50482	0.455564
				8.51155	0.455277				8.51155	0.455343
				8.51828	0.455298				8.51829	0.455346
				8.52502	0.455315				8.52502	0.455351
				8.53175	0.455066				8.53175	0.455352
				8.53849	0.455019				8.53849	0.45535
				8.54522	0.455267				8.54522	0.45535
				8.55195	0.455355				8.55196	0.45535
				8.55869	0.455357				8.55869	0.455348
				8.56542	0.455358				8.56542	0.455347
				8.57215	0.455359				8.57216	0.455348
				8.57889	0.455358				8.57889	0.455348
				8.58562	0.45536				8.58562	0.455347
				8.59236	0.455136				8.59236	0.455348
				8.59909	0.454886				8.59909	0.455348
				8.60582	0.454993				8.60583	0.455347
				8.61256	0.455162				8.61256	0.455345
				8.61929	0.455032				8.61929	0.455346
				8.62602	0.454864				8.62603	0.45535
				8.63276	0.454862				8.63276	0.455355
				8.63949	0.45486				8.6395	0.455356
				8.64623	0.45486				8.64623	0.455358
				8.65296	0.454858				8.65296	0.455607
				8.65969	0.454863				8.6597	0.455848
				8.66643	0.454868				8.66643	0.455691
				8.67316	0.454866				8.67316	0.455442
				8.6799	0.454862				8.6799	0.455351
				8.68663	0.454848				8.68663	0.455366
				8.69336	0.454847				8.69337	0.455612
				8.7001	0.454857				8.7001	0.455845
				8.70683	0.454765				8.70683	0.455844
				8.71356	0.454766				8.71357	0.455597
				8.7203	0.454857				8.7203	0.455351
				8.72703	0.454859				8.72703	0.455406
				8.73377	0.454862				8.73377	0.455655
				8.7405	0.454861				8.7405	0.455688
				8.74723	0.454861				8.74724	0.455435
				8.75397	0.454858				8.75397	0.455346
				8.7607	0.454858				8.7607	0.455355
				8.76744	0.454865				8.76744	0.455359
				8.77417	0.45487				8.77417	0.455358
				8.7809	0.454868				8.78091	0.455455
				8.78764	0.454848				8.78764	0.455697
				8.79437	0.45484				8.79437	0.455667
				8.8011	0.454749				8.80111	0.455422
				8.80784	0.454755				8.80784	0.455351
				8.81457	0.454857				8.81457	0.455349
				8.82131	0.454856				8.82131	0.455348
				8.82804	0.454858				8.82804	0.45535
				8.83477	0.454858				8.83478	0.455354
				8.84151	0.454858				8.84151	0.455356
				8.84824	0.454857				8.84824	0.455354
				8.85497	0.454857				8.85498	0.455354
				8.86171	0.454857				8.86171	0.455355
				8.86844	0.454857				8.86845	0.455356
				8.87518	0.454856				8.87518	0.455355
				8.88191	0.454857				8.88191	0.455357
				8.88864	0.454857				8.88865	0.455356
				8.89538	0.454855				8.89538	0.455351
				8.90211	0.454857				8.90211	0.455353
				8.90885	0.454858				8.90885	0.455352
				8.91558	0.454855				8.91558	0.45535
				8.92231	0.454857				8.92232	0.455348
				8.92905	0.45486				8.92905	0.45535
				8.93578	0.454859				8.93578	0.45535
				8.94251	0.454855				8.94252	0.455349
				8.94925	0.454849				8.94925	0.455348
				8.95598	0.45485				8.95598	0.455346
				8.96272	0.454856				8.96272	0.455349
				8.96945	0.454859				8.96945	0.455352
				8.97618	0.45486				8.97619	0.455354
				8.98292	0.454859				8.98292	0.455351
				8.98965	0.454539				8.98965	0.455346
				8.99639	0.454544				8.99639	0.455346
				9.00312	0.454868				9.00312	0.45535
				9.00985	0.454868				9.00986	0.455347
				9.01659	0.454872				9.01659	0.455348
				9.02332	0.454871				9.02332	0.455346
				9.03005	0.454869				9.03006	0.455317
				9.03679	0.454867				9.03679	0.455221
				9.04352	0.454868				9.04352	0.455247
				9.05026	0.454871				9.05026	0.455342
				9.05699	0.45487				9.05699	0.455341
				9.06372	0.454865				9.06373	0.455344
				9.07046	0.454862				9.07046	0.455348
				9.07719	0.454862				9.07719	0.45535
				9.08392	0.454863				9.08393	0.45535
				9.09066	0.454863				9.09066	0.45535
				9.09739	0.454858				9.0974	0.455349
				9.10413	0.454861				9.10413	0.45535
				9.11086	0.454728				9.11086	0.455351
				9.11759	0.454726				9.1176	0.45535
				9.12433	0.45486				9.12433	0.455349
				9.13106	0.454858				9.13106	0.455349
				9.1378	0.454802				9.1378	0.455347
				9.14453	0.454807				9.14453	0.455349
				9.15126	0.454863				9.15127	0.455349
				9.158	0.454863				9.158	0.455348
				9.16473	0.454853				9.16473	0.45535
				9.17146	0.454856				9.17147	0.455349
				9.1782	0.454871				9.1782	0.455351
				9.18493	0.454871				9.18493	0.455352
				9.19167	0.45487				9.19167	0.45535
				9.1984	0.454867				9.1984	0.45535
				9.20513	0.454847				9.20514	0.455354
				9.21187	0.454851				9.21187	0.455354
				9.2186	0.454873				9.2186	0.455353
				9.22534	0.454874				9.22534	0.455126
				9.23207	0.454873				9.23207	0.455128
				9.2388	0.454869				9.23881	0.455355
				9.24554	0.454868				9.24554	0.455354
				9.25227	0.454868				9.25227	0.455354
				9.259	0.454864				9.25901	0.455354
				9.26574	0.454861				9.26574	0.455353
				9.27247	0.45486				9.27247	0.455354
				9.27921	0.454859				9.27921	0.455355
				9.28594	0.454865				9.28594	0.455355
				9.29267	0.454863				9.29268	0.455356
				9.29941	0.454859				9.29941	0.455355
				9.30614	0.45486				9.30614	0.455351
				9.31287	0.454861				9.31288	0.455351
				9.31961	0.454861				9.31961	0.455355
				9.32634	0.454859				9.32635	0.455352
				9.33308	0.454859				9.33308	0.455299
				9.33981	0.454857				9.33981	0.455464
				9.34654	0.454856				9.34655	0.455532
				9.35328	0.454856				9.35328	0.455101
				9.36001	0.454855				9.36001	0.455054
				9.36675	0.454854				9.36675	0.455333
				9.37348	0.454851				9.37348	0.455371
				9.38021	0.454852				9.38022	0.455367
				9.38695	0.454857				9.38695	0.455361
				9.39368	0.454853				9.39368	0.455358
				9.40041	0.454851				9.40042	0.455358
				9.40715	0.454853				9.40715	0.455358
				9.41388	0.454854				9.41388	0.455359
				9.42062	0.454854				9.42062	0.455358
				9.42735	0.454852				9.42735	0.455357
				9.43408	0.454853				9.43409	0.45536
				9.44082	0.454855				9.44082	0.455362
				9.44755	0.454857				9.44755	0.455359
				9.45428	0.454857				9.45429	0.455357
				9.46102	0.454858				9.46102	0.455355
				9.46775	0.454862				9.46776	0.455393
				9.47449	0.454996				9.47449	0.455641
				9.48122	0.454994				9.48122	0.455852
				9.48795	0.454861				9.48796	0.455795
				9.49469	0.454862				9.49469	0.455794
				9.50142	0.454863				9.50142	0.455854
				9.50816	0.454861				9.50816	0.455853
				9.51489	0.45486				9.51489	0.455852
				9.52162	0.454862				9.52163	0.455852
				9.52836	0.454861				9.52836	0.455853
				9.53509	0.454857				9.53509	0.455855
				9.54182	0.454855				9.54183	0.455853
				9.54856	0.454856				9.54856	0.455852
				9.55529	0.454857				9.5553	0.455749
				9.56203	0.454857				9.56203	0.455558
				9.56876	0.454858				9.56876	0.455663
				9.57549	0.454856				9.5755	0.455853
				9.58223	0.454857				9.58223	0.455852
				9.58896	0.45486				9.58896	0.455852
				9.5957	0.454857				9.5957	0.455848
				9.60243	0.454854				9.60243	0.455846
				9.60916	0.454856				9.60917	0.455848
				9.6159	0.454859				9.6159	0.455852
				9.62263	0.454861				9.62263	0.455858
				9.62936	0.454859				9.62937	0.45586
				9.6361	0.454861				9.6361	0.455841
				9.64283	0.454859				9.64283	0.455837
				9.64957	0.454857				9.64957	0.455846
				9.6563	0.454854				9.6563	0.455842
				9.66303	0.454849				9.66304	0.455841
				9.66977	0.454849				9.66977	0.45584
				9.6765	0.45485				9.6765	0.455843
				9.68323	0.454847				9.68324	0.455846
				9.68997	0.454848				9.68997	0.455674
				9.6967	0.454852				9.69671	0.455672
				9.70344	0.454857				9.70344	0.455846
				9.71017	0.454856				9.71017	0.455756
				9.7169	0.454853				9.71691	0.455512
				9.72364	0.454854				9.72364	0.455608
				9.73037	0.454852				9.73037	0.455853
				9.73711	0.454851				9.73711	0.455852
				9.74384	0.454854				9.74384	0.455849
				9.75057	0.454855				9.75058	0.455696
				9.75731	0.454855				9.75731	0.455446
				9.76404	0.454855				9.76404	0.455346
				9.77077	0.454853				9.77078	0.455569
				9.77751	0.454853				9.77751	0.455703
				9.78424	0.454852				9.78425	0.45548
				9.79098	0.454851				9.79098	0.455341
				9.79771	0.454852				9.79771	0.45534
				9.80444	0.454851				9.80445	0.455347
				9.81118	0.45485				9.81118	0.455347
				9.81791	0.454851				9.81791	0.455348
				9.82465	0.454848				9.82465	0.455348
				9.83138	0.454849				9.83138	0.455349
				9.83811	0.454846				9.83812	0.455349
				9.84485	0.454843				9.84485	0.455349
				9.85158	0.454848				9.85158	0.455353
				9.85831	0.454846				9.85832	0.455352
				9.86505	0.454846				9.86505	0.455353
				9.87178	0.454847				9.87178	0.455354
				9.87852	0.454845				9.87852	0.455353
				9.88525	0.454847				9.88525	0.455353
				9.89198	0.454847				9.89199	0.455355
				9.89872	0.454845				9.89872	0.455359
				9.90545	0.454847				9.90545	0.455355
				9.91218	0.454851				9.91219	0.455348
				9.91892	0.454851				9.91892	0.455348
				9.92565	0.454846				9.92566	0.455347
				9.93239	0.454842				9.93239	0.455346
				9.93912	0.454842				9.93912	0.455351
				9.94585	0.454846				9.94586	0.455354
				9.95259	0.454845				9.95259	0.455352
				9.95932	0.454841				9.95932	0.455352
				9.96606	0.454841				9.96606	0.455352
				9.97279	0.454842				9.97279	0.455351
				9.97952	0.454845				9.97953	0.455351
				9.98626	0.454852				9.98626	0.455349
				9.99299	0.454853				9.99299	0.455348
				9.99972	0.454977				9.99973	0.455349
				10.0065	0.455175				10.0065	0.455351
				10.0132	0.45505				10.0132	0.455349
				10.0199	0.454852				10.0199	0.455348
				10.0267	0.454853				10.0267	0.455347
				10.0334	0.454853				10.0334	0.455343
				10.0401	0.454852				10.0401	0.455347
				10.0469	0.454855				10.0469	0.455352
				10.0536	0.454855				10.0536	0.455353
				10.0603	0.454856				10.0603	0.455351
				10.0671	0.455054				10.0671	0.455407
				10.0738	0.455302				10.0738	0.455405
				10.0805	0.455352				10.0805	0.455348
				10.0873	0.455351				10.0873	0.455351
				10.094	0.455261				10.094	0.45535
				10.1007	0.455012				10.1007	0.455345
				10.1075	0.45495				10.1075	0.455346
				10.1142	0.455199				10.1142	0.455348
				10.1209	0.455211				10.1209	0.455346
				10.1277	0.455154				10.1277	0.455348
				10.1344	0.455294				10.1344	0.455348
				10.1411	0.455348				10.1411	0.455344
				10.1479	0.455343				10.1479	0.455343
				10.1546	0.455349				10.1546	0.455344
				10.1613	0.455358				10.1613	0.455344
				10.1681	0.455288				10.1681	0.455347
				10.1748	0.455041				10.1748	0.455351
				10.1815	0.454977				10.1815	0.455348
				10.1883	0.455225				10.1883	0.455414
				10.195	0.455244				10.195	0.455567
				10.2017	0.455238				10.2017	0.4555
				10.2085	0.455346				10.2085	0.455351
				10.2152	0.455346				10.2152	0.455351
				10.2219	0.455118				10.2219	0.45535
				10.2287	0.454953				10.2287	0.455354
				10.2354	0.455183				10.2354	0.455357
				10.2421	0.455353				10.2421	0.455353
				10.2489	0.45535				10.2489	0.455464
				10.2556	0.455344				10.2556	0.455713
				10.2623	0.455345				10.2623	0.455845
				10.2691	0.455348				10.2691	0.455845
				10.2758	0.455351				10.2758	0.455842
				10.2825	0.455349				10.2825	0.455844
				10.2893	0.455347				10.2893	0.455846
				10.296	0.455348				10.296	0.455844
				10.3027	0.455288				10.3027	0.455839
				10.3095	0.455038				10.3095	0.455837
				10.3162	0.45485				10.3162	0.455843
				10.3229	0.454853				10.323	0.455845
				10.3297	0.454853				10.3297	0.455838
				10.3364	0.45485				10.3364	0.455839
				10.3431	0.454832				10.3432	0.455843
				10.3499	0.454832				10.3499	0.455843
				10.3566	0.454873				10.3566	0.455844
				10.3634	0.455119				10.3634	0.455845
				10.3701	0.455345				10.3701	0.455844
				10.3768	0.455346				10.3768	0.455843
				10.3836	0.455344				10.3836	0.455844
				10.3903	0.455144				10.3903	0.455844
				10.397	0.454899				10.397	0.455847
				10.4038	0.454853				10.4038	0.455847
				10.4105	0.454854				10.4105	0.455846
				10.4172	0.454853				10.4172	0.455849
				10.424	0.454853				10.424	0.455847
				10.4307	0.454854				10.4307	0.455846
				10.4374	0.454977				10.4374	0.455848
				10.4442	0.45522				10.4442	0.455846
				10.4509	0.455345				10.4509	0.45584
				10.4576	0.455349				10.4576	0.455838
				10.4644	0.455346				10.4644	0.455841
				10.4711	0.455344				10.4711	0.455842
				10.4778	0.455342				10.4778	0.455841
				10.4846	0.455224				10.4846	0.455839
				10.4913	0.454979				10.4913	0.455838
				10.498	0.454847				10.498	0.455837
				10.5048	0.454847				10.5048	0.455839
				10.5115	0.454846				10.5115	0.455841
				10.5182	0.454845				10.5182	0.455837
				10.525	0.454845				10.525	0.455836
				10.5317	0.454841				10.5317	0.45584
				10.5384	0.455002				10.5384	0.455842
				10.5452	0.455252				10.5452	0.455627
				10.5519	0.455095				10.5519	0.455382
				10.5586	0.454845				10.5586	0.455506
				10.5654	0.454931				10.5654	0.455755
				10.5721	0.455073				10.5721	0.455843
				10.5788	0.454982				10.5788	0.455763
				10.5856	0.454842				10.5856	0.455511
				10.5923	0.454846				10.5923	0.455338
				10.599	0.454999				10.599	0.455436
				10.6058	0.455246				10.6058	0.455618
				10.6125	0.455344				10.6125	0.455526
				10.6192	0.455346				10.6192	0.455347
				10.626	0.455345				10.626	0.455549
				10.6327	0.455248				10.6327	0.455796
				10.6394	0.455156				10.6394	0.455842
				10.6462	0.455006				10.6462	0.455844
				10.6529	0.455097				10.6529	0.455783
				10.6596	0.455339				10.6596	0.455675
				10.6664	0.45512				10.6664	0.45573
				10.6731	0.454916				10.6731	0.455838
				10.6798	0.454888				10.6798	0.455848
				10.6866	0.454845				10.6866	0.455848
				10.6933	0.455051				10.6933	0.455845
				10.7	0.455299				10.7	0.455844
				10.7068	0.455342				10.7068	0.455848
				10.7135	0.455345				10.7135	0.455851
				10.7202	0.455341				10.7202	0.455707
				10.727	0.455095				10.727	0.455456
				10.7337	0.454849				10.7337	0.455345
				10.7404	0.454845				10.7404	0.455545
				10.7472	0.454847				10.7472	0.455797
				10.7539	0.454987				10.7539	0.455848
				10.7606	0.455236				10.7606	0.455845
				10.7674	0.455345				10.7674	0.45584
				10.7741	0.455343				10.7741	0.455844
				10.7808	0.455345				10.7809	0.455848
				10.7876	0.455081				10.7876	0.455845
				10.7943	0.454841				10.7943	0.455723
				10.801	0.454868				10.8011	0.455472
				10.8078	0.454867				10.8078	0.455342
				10.8145	0.454866				10.8145	0.455344
				10.8213	0.454867				10.8213	0.455345
				10.828	0.454867				10.828	0.455345
				10.8347	0.454867				10.8347	0.455379
				10.8415	0.45487				10.8415	0.455625
				10.8482	0.454871				10.8482	0.455682
				10.8549	0.454816				10.8549	0.455431
				10.8617	0.454806				10.8617	0.455464
				10.8684	0.45485				10.8684	0.455717
				10.8751	0.45485				10.8751	0.455676
				10.8819	0.45485				10.8819	0.455431
				10.8886	0.454985				10.8886	0.455348
				10.8953	0.45523				10.8953	0.455347
				10.9021	0.455168				10.9021	0.455351
				10.9088	0.454925				10.9088	0.455352
				10.9155	0.454856				10.9155	0.45535
				10.9223	0.454857				10.9223	0.45535
				10.929	0.454856				10.929	0.455349
				10.9357	0.454853				10.9357	0.455351
				10.9425	0.454852				10.9425	0.455353
				10.9492	0.454854				10.9492	0.455354
				10.9559	0.454856				10.9559	0.455532
				10.9627	0.454856				10.9627	0.455608
				10.9694	0.454853				10.9694	0.455428
				10.9761	0.454852				10.9761	0.455349
				10.9829	0.454852				10.9829	0.45535
				10.9896	0.454851				10.9896	0.455352
				10.9963	0.454853				10.9963	0.455354
				11.0031	0.454853				11.0031	0.455541
				11.0098	0.454848				11.0098	0.455787
				11.0165	0.45485				11.0165	0.45545
				11.0233	0.454932				11.0233	0.45521
				11.03	0.454973				11.03	0.455367
				11.0367	0.455144				11.0367	0.455368
				11.0435	0.455352				11.0435	0.455365
				11.0502	0.455296				11.0502	0.455361
				11.0569	0.455048				11.0569	0.455362
				11.0637	0.454851				11.0637	0.455364
				11.0704	0.454847				11.0704	0.455367
				11.0771	0.454849				11.0771	0.455292
				11.0839	0.454852				11.0839	0.455287
				11.0906	0.454853				11.0906	0.455353
				11.0973	0.454855				11.0973	0.455349
				11.1041	0.454855				11.1041	0.45535
				11.1108	0.454854				11.1108	0.455351
				11.1175	0.454852				11.1175	0.455346
				11.1243	0.454853				11.1243	0.455343
				11.131	0.454857				11.131	0.455339
				11.1377	0.454851				11.1377	0.455517
				11.1445	0.454851				11.1445	0.455659
				11.1512	0.454856				11.1512	0.455482
				11.1579	0.454853				11.1579	0.455342
				11.1647	0.454854				11.1647	0.455447
				11.1714	0.454843				11.1714	0.455682
				11.1781	0.454837				11.1781	0.455825
				11.1849	0.454844				11.1849	0.455842
				11.1916	0.454846				11.1916	0.455763
				11.1983	0.454847				11.1983	0.455759
				11.2051	0.454851				11.2051	0.455836
				11.2118	0.454847				11.2118	0.455674
				11.2185	0.454844				11.2185	0.455458
				11.2253	0.454848				11.2253	0.455621
				11.232	0.454848				11.232	0.455838
				11.2387	0.454848				11.2388	0.455592
				11.2455	0.454849				11.2455	0.455347
				11.2522	0.454851				11.2522	0.45535
				11.2589	0.454851				11.259	0.455419
				11.2657	0.45485				11.2657	0.455667
				11.2724	0.45485				11.2724	0.455598
				11.2792	0.454851				11.2792	0.455346
				11.2859	0.454854				11.2859	0.455345
				11.2926	0.454855				11.2926	0.455348
				11.2994	0.45485				11.2994	0.455348
				11.3061	0.454847				11.3061	0.45535
				11.3128	0.454849				11.3128	0.455352
				11.3196	0.45485				11.3196	0.455354
				11.3263	0.45485				11.3263	0.455356
				11.333	0.454851				11.333	0.455356
				11.3398	0.45485				11.3398	0.455353
				11.3465	0.454852				11.3465	0.455351
				11.3532	0.454853				11.3532	0.45535
				11.36	0.454851				11.36	0.455346
				11.3667	0.454849				11.3667	0.455344
				11.3734	0.454846				11.3734	0.455345
				11.3802	0.454847				11.3802	0.455343
				11.3869	0.45485				11.3869	0.455342
				11.3936	0.454851				11.3936	0.455344
				11.4004	0.45485				11.4004	0.455344
				11.4071	0.454848				11.4071	0.455343
				11.4138	0.454887				11.4138	0.455343
				11.4206	0.455136				11.4206	0.455344
				11.4273	0.455346				11.4273	0.455344
				11.434	0.455272				11.434	0.455342
				11.4408	0.455021				11.4408	0.455369
				11.4475	0.454848				11.4475	0.455618
				11.4542	0.45485				11.4542	0.455841
				11.461	0.45485				11.461	0.455622
				11.4677	0.454847				11.4677	0.455373
				11.4744	0.454847				11.4744	0.455351
				11.4812	0.454847				11.4812	0.455377
				11.4879	0.454848				11.4879	0.45562
				11.4946	0.454852				11.4946	0.455754
				11.5014	0.454853				11.5014	0.455505
				11.5081	0.454851				11.5081	0.455343
				11.5148	0.454849				11.5148	0.455341
				11.5216	0.454849				11.5216	0.455344
				11.5283	0.45495				11.5283	0.455415
				11.535	0.454872				11.535	0.455659
				11.5418	0.454772				11.5418	0.45574
				11.5485	0.454846				11.5485	0.455492
				11.5552	0.454848				11.5552	0.455359
				11.562	0.455099				11.562	0.455551
				11.5687	0.455346				11.5687	0.455577
				11.5754	0.455096				11.5754	0.45539
				11.5822	0.454846				11.5822	0.455351
				11.5889	0.454846				11.5889	0.455352
				11.5956	0.454848				11.5956	0.455354
				11.6024	0.454852				11.6024	0.455351
				11.6091	0.454853				11.6091	0.455589
				11.6158	0.455008				11.6158	0.455843
				11.6226	0.455255				11.6226	0.455854
				11.6293	0.45519				11.6293	0.455854
				11.636	0.45494				11.636	0.455664
				11.6428	0.454845				11.6428	0.455415
				11.6495	0.454848				11.6495	0.455354
				11.6562	0.45485				11.6562	0.455354
				11.663	0.454851				11.663	0.455359
				11.6697	0.454854				11.6697	0.45536
				11.6764	0.454856				11.6764	0.455437
				11.6832	0.454857				11.6832	0.455439
				11.6899	0.454856				11.6899	0.455359
				11.6966	0.454961				11.6967	0.4556
				11.7034	0.45521				11.7034	0.455853
				11.7101	0.455351				11.7101	0.455862
				11.7168	0.45535				11.7169	0.455822
				11.7236	0.455353				11.7236	0.455821
				11.7303	0.455353				11.7303	0.455858
				11.7371	0.455349				11.7371	0.455858
				11.7438	0.455346				11.7438	0.455859
				11.7505	0.455347				11.7505	0.455858
				11.7573	0.455348				11.7573	0.455855
				11.764	0.455346				11.764	0.455666
				11.7707	0.455351				11.7707	0.455423
				11.7775	0.455356				11.7775	0.45544
				11.7842	0.455354				11.7842	0.455687
				11.7909	0.455354				11.7909	0.455859
				11.7977	0.455356				11.7977	0.455826
				11.8044	0.455357				11.8044	0.455579
				11.8111	0.455358				11.8111	0.455479
				11.8179	0.455358				11.8179	0.455726
				11.8246	0.455358				11.8246	0.455856
				11.8313	0.455362				11.8313	0.455856
				11.8381	0.45536				11.8381	0.455858
				11.8448	0.455359				11.8448	0.455859
				11.8515	0.455361				11.8515	0.455861
				11.8583	0.455358				11.8583	0.455862
				11.865	0.455356				11.865	0.45586
				11.8717	0.455357				11.8717	0.455854
				11.8785	0.45536				11.8785	0.455852
				11.8852	0.45536				11.8852	0.455855
				11.8919	0.455357				11.8919	0.45586
				11.8987	0.455355				11.8987	0.45586
				11.9054	0.455356				11.9054	0.455857
				11.9121	0.455355				11.9121	0.455857
				11.9189	0.455348				11.9189	0.455856
				11.9256	0.455349				11.9256	0.455856
				11.9323	0.455355				11.9323	0.455854
				11.9391	0.45536				11.9391	0.455855
				11.9458	0.45536				11.9458	0.455857
				11.9525	0.455358				11.9525	0.455859
				11.9593	0.455355				11.9593	0.45584
				11.966	0.455355				11.966	0.455837
				11.9727	0.455355				11.9727	0.455855
				11.9795	0.455352				11.9795	0.455856
				11.9862	0.455354				11.9862	0.455855
				11.9929	0.455357				11.9929	0.455854
				11.9997	0.455356				11.9997	0.455856
				12.0064	0.45534				12.0064	0.455857
				12.0131	0.455342				12.0131	0.455856
				12.0199	0.455284				12.0199	0.45586
				12.0266	0.455283				12.0266	0.455862
				12.0333	0.455355				12.0333	0.455864
				12.0401	0.455354				12.0401	0.45586
				12.0468	0.455356				12.0468	0.455858
				12.0535	0.455357				12.0535	0.455861
				12.0603	0.455354				12.0603	0.455858
				12.067	0.455355				12.067	0.455862
				12.0737	0.455356				12.0737	0.455864
				12.0805	0.455353				12.0805	0.455859
				12.0872	0.455351				12.0872	0.455856
				12.0939	0.455355				12.0939	0.455854
				12.1007	0.455357				12.1007	0.455855
				12.1074	0.455354				12.1074	0.455861
				12.1141	0.455354				12.1141	0.455858
				12.1209	0.455358				12.1209	0.455855
				12.1276	0.45536				12.1276	0.455853
				12.1343	0.455357				12.1343	0.455849
				12.1411	0.455358				12.1411	0.455847
				12.1478	0.455356				12.1478	0.455852
				12.1545	0.45535				12.1546	0.455857
				12.1613	0.455347				12.1613	0.455854
				12.168	0.455349				12.168	0.455848
				12.1747	0.455355				12.1748	0.455852
				12.1815	0.455356				12.1815	0.455857
				12.1882	0.455348				12.1882	0.455856
				12.195	0.455344				12.195	0.455855
				12.2017	0.455209				12.2017	0.455851
				12.2084	0.455218				12.2084	0.455846
				12.2152	0.455363				12.2152	0.455849
				12.2219	0.45536				12.2219	0.455854
				12.2286	0.455358				12.2286	0.455858
				12.2354	0.455358				12.2354	0.455857
				12.2421	0.455355				12.2421	0.455858
				12.2488	0.455356				12.2488	0.455859
				12.2556	0.455357				12.2556	0.455857
				12.2623	0.455359				12.2623	0.455857
				12.269	0.455361				12.269	0.455856
				12.2758	0.45536				12.2758	0.455854
				12.2825	0.455356				12.2825	0.455857
				12.2892	0.455355				12.2892	0.45586
				12.296	0.455353				12.296	0.455843
				12.3027	0.455356				12.3027	0.455835
				12.3094	0.455359				12.3094	0.45585
				12.3162	0.455359				12.3162	0.455854
				12.3229	0.455361				12.3229	0.455852
				12.3296	0.455176				12.3296	0.45585
				12.3364	0.45519				12.3364	0.45585
				12.3431	0.455387				12.3431	0.45585
				12.3498	0.455384				12.3498	0.455848
				12.3566	0.45538				12.3566	0.455846
				12.3633	0.455378				12.3633	0.455849
				12.37	0.455376				12.37	0.455846
				12.3768	0.455376				12.3768	0.455841
				12.3835	0.455376				12.3835	0.455844
				12.3902	0.455377				12.3902	0.455845
				12.397	0.455376				12.397	0.455846
				12.4037	0.455371				12.4037	0.455847
				12.4104	0.45537				12.4104	0.455841
				12.4172	0.45537				12.4172	0.455841
				12.4239	0.455372				12.4239	0.455754
				12.4306	0.455375				12.4306	0.455752
				12.4374	0.455374				12.4374	0.455844
				12.4441	0.455371				12.4441	0.455843
				12.4508	0.455369				12.4508	0.455845
				12.4576	0.455367				12.4576	0.45585
				12.4643	0.455365				12.4643	0.45585
				12.471	0.455371				12.471	0.455849
				12.4778	0.455374				12.4778	0.455846
				12.4845	0.455369				12.4845	0.455846
				12.4912	0.455437				12.4912	0.455851
				12.498	0.455688				12.498	0.45585
				12.5047	0.455829				12.5047	0.45585
				12.5114	0.455828				12.5114	0.455852
				12.5182	0.455866				12.5182	0.455849
				12.5249	0.455862				12.5249	0.455849
				12.5316	0.455861				12.5316	0.455854
				12.5384	0.455866				12.5384	0.455852
				12.5451	0.455869				12.5451	0.455996
				12.5518	0.455868				12.5518	0.456247
				12.5586	0.455635				12.5586	0.456351
				12.5653	0.455629				12.5653	0.456349
				12.572	0.455854				12.572	0.456347
				12.5788	0.455857				12.5788	0.456346
				12.5855	0.45586				12.5855	0.456345
				12.5922	0.455858				12.5922	0.456344
				12.599	0.455858				12.599	0.456345
				12.6057	0.455858				12.6057	0.456205
				12.6124	0.455856				12.6125	0.456206
				12.6192	0.455835				12.6192	0.456352
				12.6259	0.455843				12.6259	0.456353
				12.6326	0.455871				12.6327	0.456349
				12.6394	0.455872				12.6394	0.456347
				12.6461	0.455873				12.6461	0.456351
				12.6529	0.455872				12.6529	0.456352
				12.6596	0.455872				12.6596	0.45635
				12.6663	0.455857				12.6663	0.456348
				12.6731	0.45586				12.6731	0.45635
				12.6798	0.455878				12.6798	0.456351
				12.6865	0.455876				12.6865	0.456349
				12.6933	0.455873				12.6933	0.456349
				12.7	0.455755				12.7	0.456353
				12.7067	0.455749				12.7067	0.456354
				12.7135	0.455861				12.7135	0.456351
				12.7202	0.455861				12.7202	0.456352
				12.7269	0.455861				12.7269	0.456355
				12.7337	0.455862				12.7337	0.456261
				12.7404	0.455862				12.7404	0.456255
				12.7471	0.455864				12.7471	0.456348
				12.7539	0.455865				12.7539	0.456353
				12.7606	0.455862				12.7606	0.45635
				12.7673	0.455863				12.7673	0.456589
				12.7741	0.455861				12.7741	0.4568
				12.7808	0.455861				12.7808	0.456809
				12.7875	0.455863				12.7875	0.456852
				12.7943	0.455862				12.7943	0.456853
				12.801	0.455864				12.801	0.45685
				12.8077	0.455865				12.8077	0.456836
				12.8145	0.45586				12.8145	0.456841
				12.8212	0.455854				12.8212	0.456856
				12.8279	0.455855				12.8279	0.456853
				12.8347	0.455858				12.8347	0.456847
				12.8414	0.455858				12.8414	0.456843
				12.8481	0.455857				12.8481	0.456847
				12.8549	0.455855				12.8549	0.456854
				12.8616	0.455854				12.8616	0.456848
				12.8683	0.455854				12.8683	0.45684
				12.8751	0.455855				12.8751	0.456841
				12.8818	0.455854				12.8818	0.45684
				12.8885	0.455854				12.8885	0.456839
				12.8953	0.455854				12.8953	0.456837
				12.902	0.455852				12.902	0.456838
				12.9087	0.455853				12.9087	0.456839
				12.9155	0.455854				12.9155	0.456837
				12.9222	0.455855				12.9222	0.456835
				12.9289	0.455856				12.9289	0.456832
				12.9357	0.456031				12.9357	0.456839
				12.9424	0.456276				12.9424	0.457093
				12.9491	0.456346				12.9491	0.457337
				12.9559	0.45613				12.9559	0.457334
				12.9626	0.455952				12.9626	0.457336
				12.9693	0.456168				12.9693	0.457336
				12.9761	0.456349				12.9761	0.457334
				12.9828	0.45635				12.9828	0.457331
				12.9895	0.456347				12.9895	0.457334
				12.9963	0.45635				12.9963	0.457335
				13.003	0.456352				13.003	0.457333
				13.0097	0.456352				13.0097	0.457331
				13.0165	0.45635				13.0165	0.457333
				13.0232	0.456348				13.0232	0.457335
				13.0299	0.45635				13.0299	0.457331
				13.0367	0.456351				13.0367	0.45733
				13.0434	0.456353				13.0434	0.457553
				13.0501	0.456352				13.0501	0.45765
				13.0569	0.456352				13.0569	0.457428
				13.0636	0.456354				13.0636	0.45753
				13.0703	0.456354				13.0704	0.457783
				13.0771	0.456351				13.0771	0.457733
				13.0838	0.456353				13.0838	0.457736
				13.0905	0.456361				13.0906	0.457845
				13.0973	0.45636				13.0973	0.457844
				13.104	0.456358				13.104	0.457843
				13.1107	0.456349				13.1108	0.457844
				13.1175	0.456347				13.1175	0.457846
				13.1242	0.456351				13.1242	0.457846
				13.131	0.456349				13.131	0.457845
				13.1377	0.456353				13.1377	0.457903
				13.1444	0.456543				13.1444	0.458151
				13.1512	0.456792				13.1512	0.458227
				13.1579	0.456851				13.1579	0.458224
				13.1646	0.456854				13.1646	0.458333
				13.1714	0.456857				13.1714	0.458333
				13.1781	0.456854				13.1781	0.458335
				13.1848	0.456851				13.1848	0.458338
				13.1916	0.456852				13.1916	0.458337
				13.1983	0.456854				13.1983	0.458336
				13.205	0.456852				13.205	0.45842
				13.2118	0.456853				13.2118	0.458672
				13.2185	0.456854				13.2185	0.458843
				13.2252	0.456849				13.2252	0.458842
				13.232	0.456848				13.232	0.458841
				13.2387	0.456852				13.2387	0.45884
				13.2454	0.45685				13.2454	0.458841
				13.2522	0.456846				13.2522	0.459091
				13.2589	0.456847				13.2589	0.459335
				13.2656	0.456851				13.2656	0.459336
				13.2724	0.456849				13.2724	0.459338
				13.2791	0.45685				13.2791	0.459335
				13.2858	0.456852				13.2858	0.459413
				13.2926	0.456854				13.2926	0.45967
				13.2993	0.456855				13.2993	0.459848
				13.306	0.456887				13.306	0.459848
				13.3128	0.457135				13.3128	0.460057
				13.3195	0.457347				13.3195	0.460309
				13.3262	0.457345				13.3262	0.46035
				13.333	0.45735				13.333	0.460455
				13.3397	0.457352				13.3397	0.46071
				13.3464	0.45735				13.3464	0.460859
				13.3532	0.457349				13.3532	0.461021
				13.3599	0.45735				13.3599	0.461274
				13.3666	0.457349				13.3666	0.461533
				13.3734	0.457351				13.3734	0.461786
				13.3801	0.457352				13.3801	0.46206
				13.3868	0.457348				13.3868	0.462374
				13.3936	0.457346				13.3936	0.462685
				13.4003	0.457345				13.4003	0.463122
				13.407	0.457549				13.407	0.463678
				13.4138	0.457796				13.4138	0.464354
				13.4205	0.457842				13.4205	0.465205
				13.4272	0.457844				13.4272	0.466267
				13.434	0.457848				13.434	0.467592
				13.4407	0.457851				13.4407	0.469236
				13.4474	0.457848				13.4474	0.471193
[truncated: 1,269 more rows]
