# Supplementary material for: Phosphoantigens glue butyrophilin 3A1 and 2A1 to activate Vγ9Vδ2 T cells
Source: Nature. 2023 Sep 6;621(7980):840–8. doi: 10.1038/s41586-023-06525-3 (PMC10533412; doi:10.1038/s41586-023-06525-3)
Supplement: Supplementary file 5 — Source Data Fig. 3 [file 41586_2023_6525_MOESM5_ESM.xlsx]

## Sheet: Fig. 3c, i
	#	∆C	R477A	T510M	V511D	V511W	D455G/E457R	T510A	V511A	WT	NT			Table Analyzed				Number of families	1											∆C	R477A	T510M	V511D	V511W	D455G/E457R	T510A	V511A	WT	NT
	1	9.71286	8.41706	7.655	7.12164	6.93116	6.16935	5.14111	6.70261	126.79	6.32171							Number of comparisons per family	9										Number of values	6	6	6	6	6	6	6	6	6	6
	2	9.63663	10.0178	7.15973	7.08354	7.00735	6.28362	6.01701	6.70261	162.804	6.62642			Brown-Forsythe ANOVA test				Alpha	0.05
	3	10.6659	8.6076	7.42641	6.70261	7.88361	5.56	9.48416	7.80741	158.75	7.7312			F* (DFn, DFd)	518.0 (9.000, 5.539)														Minimum	8.265	4.913	6.55	6.703	6.665	5.56	5.141	6.703	126.8	6.322
	4	8.26464	9.78909	8.37896	7.19783	6.66452	6.05509	6.51215	6.93116	168.596	7.23592			P value	<0.0001			Dunnett's T3 multiple comparisons test	Mean Diff.	95.00% CI of diff.	Below threshold?	Summary	Adjusted P Value						25% Percentile	8.751	7.541	7.007	6.788	6.865	5.788	5.255	6.703	150.8	6.55
	5	8.98869	8.64571	7.23592	6.81688	8.72192	5.86466	5.29343	6.81688	167.847	7.655			P value summary	****			WT vs. ∆C	148.9	121.5 to 176.2	Yes	****	<0.0001	∆C					Median	9.313	8.627	7.331	7.026	7.445	6.112	6.265	6.874	163.7	7.445
	6	8.91247	4.91264	6.55024	6.96926	8.49328	7.35022	7.50261	9.59851	164.537	11.581			Significant diff. among means (P < 0.05)?	Yes			WT vs. R477A	149.8	122.3 to 177.3	Yes	****	<0.0001	R477A					75% Percentile	9.951	9.846	7.836	7.141	8.55	6.55	7.998	8.255	168	8.694
	Mean	9.364	8.398	7.401	6.982	7.617	6.214	6.658	7.427	158.2	7.859							WT vs. T510M	150.8	123.5 to 178.2	Yes	****	<0.0001	T510M					Maximum	10.67	10.02	8.379	7.198	8.722	7.35	9.484	9.599	168.6	11.58
	SEM	0.3388	0.7486	0.247	0.07786	0.3563	0.2499	0.6657	0.4665	6.453	0.7785			Welch's ANOVA test				WT vs. V511D	151.2	123.9 to 178.6	Yes	****	<0.0001	V511D
														W (DFn, DFd)	53.64 (9.000, 19.29)			WT vs. V511W	150.6	123.2 to 178.0	Yes	****	<0.0001	V511W					Mean	9.364	8.398	7.401	6.982	7.617	6.214	6.658	7.427	158.2	7.859
														P value	<0.0001			WT vs. D455G/E457R	152	124.7 to 179.3	Yes	****	<0.0001	D455G/E457R					Std. Deviation	0.83	1.834	0.6051	0.1907	0.8728	0.612	1.631	1.143	15.81	1.907
														P value summary	****			WT vs. T510A	151.6	124.1 to 179.0	Yes	****	<0.0001	T510A					Std. Error of Mean	0.3388	0.7486	0.247	0.07786	0.3563	0.2499	0.6657	0.4665	6.453	0.7785
														Significant diff. among means (P < 0.05)?	Yes			WT vs. V511A	150.8	123.4 to 178.2	Yes	****	<0.0001	V511A
																		WT vs. NT	150.4	122.8 to 177.9	Yes	****	<0.0001	NT					Lower 95% CI	8.493	6.474	6.766	6.782	6.701	5.572	4.947	6.227	141.6	5.857
														Data summary															Upper 95% CI	10.23	10.32	8.036	7.182	8.533	6.856	8.37	8.626	174.8	9.86
														Number of treatments (columns)	10			Test details	Mean 1	Mean 2	Mean Diff.	SE of diff.	n1	n2	t	DF
														Number of values (total)	60			WT vs. ∆C	158.2	9.364	148.9	6.462	6	6	23.03	5.028
																		WT vs. R477A	158.2	8.398	149.8	6.497	6	6	23.06	5.135
																		WT vs. T510M	158.2	7.401	150.8	6.458	6	6	23.35	5.015
																		WT vs. V511D	158.2	6.982	151.2	6.454	6	6	23.43	5.001
																		WT vs. V511W	158.2	7.617	150.6	6.463	6	6	23.3	5.03
																		WT vs. D455G/E457R	158.2	6.214	152	6.458	6	6	23.54	5.015
																		WT vs. T510A	158.2	6.658	151.6	6.488	6	6	23.36	5.106
																		WT vs. V511A	158.2	7.427	150.8	6.47	6	6	23.31	5.052
																		WT vs. NT	158.2	7.859	150.4	6.5	6	6	23.13	5.145

## Sheet: Fig. 3c, ii
	#	∆C	R477A	T510M	V511D	V511W	D455G/E457R	T510A	V511A	WT	NT							Number of comparisons per family	9										Number of values	6	6	6	6	6	6	6	6	5	6
	1	3.68868	9.05991	7.89462	17.5733	14.4776	22.617	8.18574	19.3489	423.611	19.8361			Brown-Forsythe ANOVA test				Alpha	0.05
	2	10.6657	0.804686	6.87678	3.1108	12.2757	17.2778	3.1108	8.76838	429.034	30.6615			F* (DFn, DFd)	401.1 (9.000, 4.934)														Minimum	3.689	0.8047	5.426	1.236	2.822	5.281	3.111	6.732	423.6	12.46
	3	6.73151	3.39967	5.42561	3.83324	9.05991	8.04016	15.5078	7.74911	517.594	12.4554			P value	<0.0001			Dunnett's T3 multiple comparisons test	Mean Diff.	95.00% CI of diff.	Below threshold?	Summary	Adjusted P Value						25% Percentile	4.557	2.751	6.078	2.642	4.449	6.042	3.978	7.167	426.3	12.94
	4	5.8606	5.42561	11.2507	7.4582	4.99092	6.2959	8.91413	11.1044	438.473	22.0732			P value summary	****			WT vs. ∆C	457.4	355.0 to 559.8	Yes	***	0.0002	∆C					Median	6.296	7.243	7.386	4.412	8.114	7.676	6.516	8.259	438.5	20.95
	5	4.84609	16.6873	6.2959	1.23642	7.16742	7.31279	4.84609	7.31279	518.343	24.3059			Significant diff. among means (P < 0.05)?	Yes			WT vs. R477A	456.9	354.1 to 559.7	Yes	***	0.0002	R477A					75% Percentile	12.02	16.02	9.936	9.987	12.83	18.61	10.56	13.17	518	25.89
	6	16.0973	15.8025	9.49745	4.99092	2.82206	5.28068	4.26711	6.73151	NaN	13.099							WT vs. T510M	457.5	355.5 to 559.6	Yes	***	0.0002	T510M					Maximum	16.1	16.69	11.25	17.57	14.48	22.62	15.51	19.35	518.3	30.66
	Mean	7.982	8.53	7.874	6.367	8.466	11.14	7.472	10.17	465.4	20.41			Welch's ANOVA test				WT vs. V511D	459	356.4 to 561.7	Yes	***	0.0002	V511D
	SEM	1.892	2.679	0.8854	2.395	1.795	2.895	1.856	1.94	21.59	2.829			W (DFn, DFd)	40.82 (9.000, 19.46)			WT vs. V511W	456.9	354.6 to 559.3	Yes	***	0.0002	V511W					Mean	7.982	8.53	7.874	6.367	8.466	11.14	7.472	10.17	465.4	20.41
														P value	<0.0001			WT vs. D455G/E457R	454.3	351.4 to 557.2	Yes	***	0.0002	D455G/E457R					Std. Deviation	4.634	6.563	2.169	5.865	4.396	7.092	4.546	4.753	48.27	6.93
														P value summary	****			WT vs. T510A	457.9	355.6 to 560.3	Yes	***	0.0002	T510A					Std. Error of Mean	1.892	2.679	0.8854	2.395	1.795	2.895	1.856	1.94	21.59	2.829
														Significant diff. among means (P < 0.05)?	Yes			WT vs. V511A	455.2	352.8 to 557.7	Yes	***	0.0002	V511A
																		WT vs. NT	445	342.1 to 547.9	Yes	***	0.0002	NT					Lower 95% CI	3.118	1.643	5.598	0.2119	3.852	3.695	2.701	5.182	405.5	13.13
														Data summary															Upper 95% CI	12.85	15.42	10.15	12.52	13.08	18.58	12.24	15.16	525.3	27.68
														Number of treatments (columns)	10			Test details	Mean 1	Mean 2	Mean Diff.	SE of diff.	n1	n2	t	DF
														Number of values (total)	59			WT vs. ∆C	465.4	7.982	457.4	21.67	5	6	21.11	4.061
																		WT vs. R477A	465.4	8.53	456.9	21.75	5	6	21	4.123
																		WT vs. T510M	465.4	7.874	457.5	21.61	5	6	21.18	4.013
																		WT vs. V511D	465.4	6.367	459	21.72	5	6	21.13	4.099
																		WT vs. V511W	465.4	8.466	456.9	21.66	5	6	21.09	4.055
																		WT vs. D455G/E457R	465.4	11.14	454.3	21.78	5	6	20.86	4.144
																		WT vs. T510A	465.4	7.472	457.9	21.67	5	6	21.13	4.059
																		WT vs. V511A	465.4	10.17	455.2	21.68	5	6	21	4.065
																		WT vs. NT	465.4	20.41	445	21.77	5	6	20.44	4.138

## Sheet: Fig. 3d
	#	R449A/R469A	H471G/I472A/Y473A	Y464A-T474A	∆C	WT	NT			Table Analyzed				Number of families	1											R449A/R469A	H471G/I472A/Y473A	Y464A-T474A	∆C	WT	NT
	1	18.5276	9.4514	9.50229	-0.850885	189.992	9.72326							Number of comparisons per family	5										Number of values	6	6	6	6	6	6
	2	15.6881	9.40055	9.28204	-0.719058	177.44	8.99513			Brown-Forsythe ANOVA test				Alpha	0.05
	3	15.5773	9.29896	9.50229	-1.2133	175.637	8.94463			F* (DFn, DFd)	536.2 (5.000, 5.268)														Minimum	15.58	9.046	9.063	-1.213	161.7	8.945
	4	15.7066	9.18064	9.06253	0.60039	161.658	9.02882			P value	<0.0001			Dunnett's T3 multiple comparisons test	Mean Diff.	95.00% CI of diff.	Below threshold?	Summary	Adjusted P Value						25% Percentile	15.66	9.147	9.227	-0.9415	172.1	8.983
	5	16.1514	9.04567	9.34973	0.303328	176.695	9.75732			P value summary	****			WT vs. R449A/R469A	166.2	138.0 to 194.3	Yes	****	<0.0001	R449A/R469A					Median	15.93	9.282	9.418	-0.2079	177.1	9.376
	6	17.8417	9.26513	9.48532	5.56734	214.979	11.2209			Significant diff. among means (P < 0.05)?	Yes			WT vs. H471G/I472A/Y473A	173.5	145.3 to 201.6	Yes	****	<0.0001	H471G/I472A/Y473A					75% Percentile	18.01	9.413	9.502	1.842	196.2	10.12
	Mean	16.58	9.274	9.364	0.6146	182.7	9.612							WT vs. Y464A-T474A	173.4	145.3 to 201.5	Yes	****	<0.0001	Y464A-T474A					Maximum	18.53	9.451	9.502	5.567	215	11.22
	SEM	0.5207	0.06029	0.07089	1.031	7.419	0.3553			Welch's ANOVA test				WT vs. ∆C	182.1	153.7 to 210.5	Yes	****	<0.0001	∆C
										W (DFn, DFd)	134.9 (5.000, 13.00)			WT vs. NT	173.1	145.0 to 201.3	Yes	****	<0.0001	NT					Mean	16.58	9.274	9.364	0.6146	182.7	9.612
										P value	<0.0001														Std. Deviation	1.275	0.1477	0.1736	2.526	18.17	0.8704
										P value summary	****			Test details	Mean 1	Mean 2	Mean Diff.	SE of diff.	n1	n2	t	DF			Std. Error of Mean	0.5207	0.06029	0.07089	1.031	7.419	0.3553
										Significant diff. among means (P < 0.05)?	Yes			WT vs. R449A/R469A	182.7	16.58	166.2	7.438	6	6	22.34	5.049
														WT vs. H471G/I472A/Y473A	182.7	9.274	173.5	7.42	6	6	23.38	5.001			Lower 95% CI	15.24	9.119	9.182	-2.036	163.7	8.698
										Data summary				WT vs. Y464A-T474A	182.7	9.364	173.4	7.42	6	6	23.37	5.001			Upper 95% CI	17.92	9.429	9.546	3.265	201.8	10.53
										Number of treatments (columns)	6			WT vs. ∆C	182.7	0.6146	182.1	7.491	6	6	24.31	5.193
										Number of values (total)	36			WT vs. NT	182.7	9.612	173.1	7.428	6	6	23.31	5.023
