# Supplementary material for: Phosphoantigens glue butyrophilin 3A1 and 2A1 to activate Vγ9Vδ2 T cells
Source: Nature. 2023 Sep 6;621(7980):840–8. doi: 10.1038/s41586-023-06525-3 (PMC10533412; doi:10.1038/s41586-023-06525-3)
Supplement: Supplementary file 6 — Source Data Fig. 5 [file 41586_2023_6525_MOESM6_ESM.xlsx]

## Sheet: Fig. 5f
		ZOL						HMBPP-15						ZOL(HMBPP15)								Table Analyzed								Within each row, compare columns (simple effects within rows)
	-12	16	22	13	22	19	16	13	10	0	13	0	13	19	8	10	9	10	14
	-11	12	10	18	17	11	15	2	18	15	11	22	10	10	13	12	11	13	13			Two-way ANOVA	Ordinary							Number of families	9
	-10	19	18	12	22	17	4	8	22	7	9	16	3	10	11	13	12	13	14			Alpha	0.05							Number of comparisons per family	2
	-9	23	27	16	21	17	15	10	17	8	11	19	1	12	19	14	13	16	17											Alpha	0.05
	-8	18	26	27	11	20	6	13	19	20	15	23	2	15	15	18	17	14	11			Source of Variation	% of total variation	P value	P value summary	Significant?
	-7	22	24	31	28	20	28	7	17	20	5	15	10	17	14	13	7	11	14			Interaction	37.42	<0.0001	****	Yes				Dunnett's multiple comparisons test	Mean Diff.	95.00% CI of diff.	Below threshold?	Summary	Adjusted P Value
	-6	50	44	34	37	39	45	14	8	14	18	15	10	11	16	13	14	13	14			Row Factor	26.54	<0.0001	****	Yes
	-5	68	76	72	71	61	64	0	21	5	16	8	2	20	26	19	19	20	22			Column Factor	29.56	<0.0001	****	Yes				Row 1 (-12)
	-4	88	87	84	83	87	84	13	6	12	8	9	8	21	26	37	24	28	21											ZOL vs. HMBPP-15	9.833	3.300 to 16.37	Yes	**	0.002
																						ANOVA table	SS	DF	MS	F (DFn, DFd)	P value			ZOL vs. ZOL(HMBPP15)	6.333	-0.2003 to 12.87	No	ns	0.0589
																						Interaction	19972	16	1248	F (16, 135) = 48.71	P<0.0001
																						Row Factor	14165	8	1771	F (8, 135) = 69.10	P<0.0001			Row 2 (-11)
																						Column Factor	15776	2	7888	F (2, 135) = 307.8	P<0.0001			ZOL vs. HMBPP-15	0.8333	-5.700 to 7.367	No	ns	0.9424
																						Residual	3459	135	25.62					ZOL vs. ZOL(HMBPP15)	1.833	-4.700 to 8.367	No	ns	0.7554
																						Data summary								Row 3 (-10)
																						Number of columns (Column Factor)	3							ZOL vs. HMBPP-15	4.5	-2.034 to 11.03	No	ns	0.2176
																						Number of rows (Row Factor)	9							ZOL vs. ZOL(HMBPP15)	3.167	-3.367 to 9.700	No	ns	0.4507
																						Number of values	162
																														Row 4 (-9)
																														ZOL vs. HMBPP-15	8.833	2.300 to 15.37	Yes	**	0.0058
																														ZOL vs. ZOL(HMBPP15)	4.667	-1.867 to 11.20	No	ns	0.196
																														Row 5 (-8)
																														ZOL vs. HMBPP-15	2.667	-3.867 to 9.200	No	ns	0.5619
																														ZOL vs. ZOL(HMBPP15)	3	-3.534 to 9.534	No	ns	0.4867
																														Row 6 (-7)
																														ZOL vs. HMBPP-15	13.17	6.633 to 19.70	Yes	****	<0.0001
																														ZOL vs. ZOL(HMBPP15)	12.83	6.300 to 19.37	Yes	****	<0.0001
																														Row 7 (-6)
																														ZOL vs. HMBPP-15	28.33	21.80 to 34.87	Yes	****	<0.0001
																														ZOL vs. ZOL(HMBPP15)	28	21.47 to 34.53	Yes	****	<0.0001
																														Row 8 (-5)
																														ZOL vs. HMBPP-15	60	53.47 to 66.53	Yes	****	<0.0001
																														ZOL vs. ZOL(HMBPP15)	47.67	41.13 to 54.20	Yes	****	<0.0001
																														Row 9 (-4)
																														ZOL vs. HMBPP-15	76.17	69.63 to 82.70	Yes	****	<0.0001
																														ZOL vs. ZOL(HMBPP15)	59.33	52.80 to 65.87	Yes	****	<0.0001
																														Test details	Mean 1	Mean 2	Mean Diff.	SE of diff.	N1	N2	q	DF
																														Row 1 (-12)
																														ZOL vs. HMBPP-15	18	8.167	9.833	2.923	6	6	3.365	135
																														ZOL vs. ZOL(HMBPP15)	18	11.67	6.333	2.923	6	6	2.167	135
																														Row 2 (-11)
																														ZOL vs. HMBPP-15	13.83	13	0.8333	2.923	6	6	0.2851	135
																														ZOL vs. ZOL(HMBPP15)	13.83	12	1.833	2.923	6	6	0.6273	135
																														Row 3 (-10)
																														ZOL vs. HMBPP-15	15.33	10.83	4.5	2.923	6	6	1.54	135
																														ZOL vs. ZOL(HMBPP15)	15.33	12.17	3.167	2.923	6	6	1.084	135
																														Row 4 (-9)
																														ZOL vs. HMBPP-15	19.83	11	8.833	2.923	6	6	3.022	135
																														ZOL vs. ZOL(HMBPP15)	19.83	15.17	4.667	2.923	6	6	1.597	135
																														Row 5 (-8)
																														ZOL vs. HMBPP-15	18	15.33	2.667	2.923	6	6	0.9124	135
																														ZOL vs. ZOL(HMBPP15)	18	15	3	2.923	6	6	1.026	135
																														Row 6 (-7)
																														ZOL vs. HMBPP-15	25.5	12.33	13.17	2.923	6	6	4.505	135
																														ZOL vs. ZOL(HMBPP15)	25.5	12.67	12.83	2.923	6	6	4.391	135
																														Row 7 (-6)
																														ZOL vs. HMBPP-15	41.5	13.17	28.33	2.923	6	6	9.695	135
																														ZOL vs. ZOL(HMBPP15)	41.5	13.5	28	2.923	6	6	9.581	135
																														Row 8 (-5)
																														ZOL vs. HMBPP-15	68.67	8.667	60	2.923	6	6	20.53	135
																														ZOL vs. ZOL(HMBPP15)	68.67	21	47.67	2.923	6	6	16.31	135
																														Row 9 (-4)
																														ZOL vs. HMBPP-15	85.5	9.333	76.17	2.923	6	6	26.06	135
																														ZOL vs. ZOL(HMBPP15)	85.5	26.17	59.33	2.923	6	6	20.3	135
