# Supplementary material for: Phosphoantigens glue butyrophilin 3A1 and 2A1 to activate Vγ9Vδ2 T cells
Source: Nature. 2023 Sep 6;621(7980):840–8. doi: 10.1038/s41586-023-06525-3 (PMC10533412; doi:10.1038/s41586-023-06525-3)
Supplement: Supplementary file 7 — Source Data Fig. 6 [file 41586_2023_6525_MOESM7_ESM.xlsx]

## Sheet: Fig. 6b
	2A1	2A1+HMBPP	2A1ΔB30.2+HMBPP	2A1-KO+HMBPP			Table Analyzed				Number of families	1									2A1	2A1+HMBPP	2A1ΔB30.2+HMBPP	2A1-KO+HMBPP
	537	1730	567	717							Number of comparisons per family	3								Number of values	40	31	39	31
	535	1410	517	974			Kruskal-Wallis test				Alpha	0.05
	450	1350	867	837			P value	<0.0001												Minimum	430	927	449	557
	728	1090	620	745			Exact or approximate P value?	Approximate			Dunn's multiple comparisons test	Mean rank diff.	Significant?	Summary	Adjusted P Value	B-?				25% Percentile	469.3	1150	530	655
	797	990	683	875			P value summary	****			2A1+HMBPP vs. 2A1	85.34	Yes	****	<0.0001	2A1				Median	523.5	1510	585	745
	863	1370	632	630			Do the medians vary signif. (P < 0.05)?	Yes			2A1+HMBPP vs. 2A1ΔB30.2+HMBPP	76.37	Yes	****	<0.0001	2A1ΔB30.2+HMBPP				75% Percentile	659.3	1800	647	862
	849	1210	758	706			Number of groups	4			2A1+HMBPP vs. 2A1-KO+HMBPP	41.4	Yes	***	0.0002	2A1-KO+HMBPP				Maximum	898	2410	867	1200
	591	1180	665	672			Kruskal-Wallis statistic	92.35
	528	1150	622	626							Test details	Mean rank 1	Mean rank 2	Mean rank diff.	n1	n2	Z			Mean	571.7	1509	594.3	767.7
	696	1100	479	655			Data summary				2A1+HMBPP vs. 2A1	125.4	40.1	85.34	31	40	8.731			Std. Deviation	130	386.1	85.82	153.7
	618	1100	552	770			Number of treatments (columns)	4			2A1+HMBPP vs. 2A1ΔB30.2+HMBPP	125.4	49.06	76.37	31	39	7.77			Std. Error of Mean	20.55	69.34	13.74	27.6
	741	927	662	686			Number of values (total)	141			2A1+HMBPP vs. 2A1-KO+HMBPP	125.4	84.03	41.4	31	31	3.991
	898	1140	549	657																Lower 95% CI	530.1	1368	566.4	711.3
	660	1410	616	957																Upper 95% CI	613.3	1651	622.1	824
	519	982	449	1200
	682	1870	630	993																Mean ranks	40.1	125.4	49.06	84.03
	703	1360	585	619
	627	1800	514	581
	614	1720	556	1090
	657	1900	466	862
	544	1640	756	889
	467	2410	530	695
	479	2350	648	703
	451	1910	647	796
	470	1840	479	753
	485	1510	550	773
	440	1540	489	599
	479	1940	520	557
	440	1770	563	801
	441	1520	580	754
	491	1570	606	626
	450		604
	456		555
	469		557
	430		637
	566		619
	512		659
	509		529
	513		659
	483
	Ctrl	ZOL	HMBPP-15	HMBPP-15+ZOL			Table Analyzed				Number of families	1									Ctrl	ZOL	HMBPP-15	HMBPP-15+ZOL
	699	1250	589	482							Number of comparisons per family	3								Number of values	17	16	10	19
	574	1170	428	616			Kruskal-Wallis test				Alpha	0.05
	533	1170	590	636			P value	<0.0001												Minimum	439	1110	419	429
	530	1110	556	531			Exact or approximate P value?	Approximate			Dunn's multiple comparisons test	Mean rank diff.	Significant?	Summary	Adjusted P Value	B-?				25% Percentile	465	1228	442.3	508
	650	1220	494	484			P value summary	****			ZOL vs. Ctrl	32.91	Yes	****	<0.0001	Ctrl				Median	533	1525	483.5	616
	451	1490	672	728			Do the medians vary signif. (P < 0.05)?	Yes			ZOL vs. HMBPP-15	38.15	Yes	****	<0.0001	HMBPP-15				75% Percentile	597.5	1810	589.3	677
	621	1310	447	643			Number of groups	4			ZOL vs. HMBPP-15+ZOL	25.53	Yes	****	<0.0001	HMBPP-15+ZOL				Maximum	709	2100	672	728
	709	1510	471	596			Kruskal-Wallis statistic	38.56
	516	1620	473	610							Test details	Mean rank 1	Mean rank 2	Mean rank diff.	n1	n2	Z			Mean	547.2	1524	513.9	599.7
	467	1810	419	634			Data summary				ZOL vs. Ctrl	54.5	21.59	32.91	16	17	5.238			Std. Deviation	83.64	300.8	83.65	93.04
	546	1540		687			Number of treatments (columns)	4			ZOL vs. HMBPP-15	54.5	16.35	38.15	16	10	5.246			Std. Error of Mean	20.29	75.19	26.45	21.34
	567	1570		687			Number of values (total)	62			ZOL vs. HMBPP-15+ZOL	54.5	28.97	25.53	16	19	4.17
	458	1870		429																Lower 95% CI	504.2	1363	454.1	554.9
	439	1810		447																Upper 95% CI	590.2	1684	573.7	644.6
	512	2100		508
	568	1830		606																Mean ranks	21.59	54.5	16.35	28.97
	463			725
				677
				669

## Sheet: Fig.6e
	#	2A2 W374R/M506T				2A2 W374R/M506T (with 2A1 EC)				2A2 W374R/M506T (wtih 2A1 JM)				2A2 B30.2 W374R/M506T (with 2A1 other segments)				2A1 (full)				NT						Table Analyzed								Number of comparisons per family	5										Means	2A2 W374R/M506T	2A2 W374R/M506T (with 2A1 EC)
	0.1 μM	8.18948	6.66823	2.00234	11.0964	10.0494	11.5088	9.17134	11.8833	16.0148	18.9096	21.2355	31.0049	30.7526	48.9339	41.228	29.5964	41.0547	41.9242	44.3091	45.5217	16.9534	12.1556	17.488	14.6256											Alpha	0.05										0.1 μM	6.989	10.65
	1 μM	11.4295	17.9078	14.2342	19.1099	13.1292	15.284	20.3978	23.864	32.8608	27.7855	29.0017	26.4668	42.711	50.2729	52.3554	46.1815	44.8999	44.0198	51.2118	49.8148	17.72	22.5709	17.5879	21.4385			Two-way ANOVA	Ordinary																		1 μM	15.67	18.17
	10 μM	27.8321	21.0649	28.437	35.311	34.2513	25.8478	33.2665	24.5352	31.9573	29.1476	34.1243	24.0842	39.3517	47.3098	45.3387	54.323	43.2704	47.0695	47.7293	49.5621	29.5378	18.9356	23.5884	24.3846			Alpha	0.05							Dunnett's multiple comparisons test	Mean Diff.	95.00% CI of diff.	Below threshold?	Summary	Adjusted P Value						10 μM	28.16	29.48
																																															Column means	16.94	19.43
																												Source of Variation	% of total variation	P value	P value summary	Significant?				0.1 μM
																												Interaction	4.419	0.0066	**	Yes				2A2 B30.2 W374R/M506T (with 2A1 other segments) vs. 2A2 W374R/M506T	30.64	22.27 to 39.01	Yes	****	<0.0001
																												Row Factor	12.21	<0.0001	****	Yes				2A2 B30.2 W374R/M506T (with 2A1 other segments) vs. 2A2 W374R/M506T (with 2A1 EC)	26.97	18.61 to 35.34	Yes	****	<0.0001
																												Column Factor	74.96	<0.0001	****	Yes				2A2 B30.2 W374R/M506T (with 2A1 other segments) vs. 2A2 W374R/M506T (wtih 2A1 JM)	15.84	7.469 to 24.20	Yes	****	<0.0001
																																				2A2 B30.2 W374R/M506T (with 2A1 other segments) vs. 2A1 (full)	-5.575	-13.94 to 2.793	No	ns	0.2998
																												ANOVA table	SS	DF	MS	F (DFn, DFd)	P value			2A2 B30.2 W374R/M506T (with 2A1 other segments) vs. NT	22.32	13.95 to 30.69	Yes	****	<0.0001
																												Interaction	592.2	10	59.22	F (10, 54) = 2.838	P=0.0066
																												Row Factor	1637	2	818.3	F (2, 54) = 39.22	P<0.0001			1 μM
																												Column Factor	10046	5	2009	F (5, 54) = 96.30	P<0.0001			2A2 B30.2 W374R/M506T (with 2A1 other segments) vs. 2A2 W374R/M506T	32.21	23.84 to 40.58	Yes	****	<0.0001
																												Residual	1127	54	20.86					2A2 B30.2 W374R/M506T (with 2A1 other segments) vs. 2A2 W374R/M506T (with 2A1 EC)	29.71	21.34 to 38.08	Yes	****	<0.0001
																																				2A2 B30.2 W374R/M506T (with 2A1 other segments) vs. 2A2 W374R/M506T (wtih 2A1 JM)	18.85	10.48 to 27.22	Yes	****	<0.0001
																												Data summary								2A2 B30.2 W374R/M506T (with 2A1 other segments) vs. 2A1 (full)	0.3936	-7.974 to 8.761	No	ns	0.9998
																												Number of columns (Column Factor)	6							2A2 B30.2 W374R/M506T (with 2A1 other segments) vs. NT	28.05	19.68 to 36.42	Yes	****	<0.0001
																												Number of rows (Row Factor)	3
																												Number of values	72							10 μM
																																				2A2 B30.2 W374R/M506T (with 2A1 other segments) vs. 2A2 W374R/M506T	18.42	10.05 to 26.79	Yes	****	<0.0001
																																				2A2 B30.2 W374R/M506T (with 2A1 other segments) vs. 2A2 W374R/M506T (with 2A1 EC)	17.11	8.738 to 25.47	Yes	****	<0.0001
																																				2A2 B30.2 W374R/M506T (with 2A1 other segments) vs. 2A2 W374R/M506T (wtih 2A1 JM)	16.75	8.385 to 25.12	Yes	****	<0.0001
																																				2A2 B30.2 W374R/M506T (with 2A1 other segments) vs. 2A1 (full)	-0.327	-8.695 to 8.041	No	ns	0.9999
																																				2A2 B30.2 W374R/M506T (with 2A1 other segments) vs. NT	22.47	14.10 to 30.84	Yes	****	<0.0001
																																				Test details	Mean 1	Mean 2	Mean Diff.	SE of diff.	N1	N2	q	DF
																																				0.1 μM
																																				2A2 B30.2 W374R/M506T (with 2A1 other segments) vs. 2A2 W374R/M506T	37.63	6.989	30.64	3.23	4	4	9.486	54
																																				2A2 B30.2 W374R/M506T (with 2A1 other segments) vs. 2A2 W374R/M506T (with 2A1 EC)	37.63	10.65	26.97	3.23	4	4	8.352	54
																																				2A2 B30.2 W374R/M506T (with 2A1 other segments) vs. 2A2 W374R/M506T (wtih 2A1 JM)	37.63	21.79	15.84	3.23	4	4	4.903	54
																																				2A2 B30.2 W374R/M506T (with 2A1 other segments) vs. 2A1 (full)	37.63	43.2	-5.575	3.23	4	4	1.726	54
																																				2A2 B30.2 W374R/M506T (with 2A1 other segments) vs. NT	37.63	15.31	22.32	3.23	4	4	6.911	54
																																				1 μM
																																				2A2 B30.2 W374R/M506T (with 2A1 other segments) vs. 2A2 W374R/M506T	47.88	15.67	32.21	3.23	4	4	9.972	54
																																				2A2 B30.2 W374R/M506T (with 2A1 other segments) vs. 2A2 W374R/M506T (with 2A1 EC)	47.88	18.17	29.71	3.23	4	4	9.199	54
																																				2A2 B30.2 W374R/M506T (with 2A1 other segments) vs. 2A2 W374R/M506T (wtih 2A1 JM)	47.88	29.03	18.85	3.23	4	4	5.837	54
																																				2A2 B30.2 W374R/M506T (with 2A1 other segments) vs. 2A1 (full)	47.88	47.49	0.3936	3.23	4	4	0.1219	54
																																				2A2 B30.2 W374R/M506T (with 2A1 other segments) vs. NT	47.88	19.83	28.05	3.23	4	4	8.685	54
																																				10 μM
																																				2A2 B30.2 W374R/M506T (with 2A1 other segments) vs. 2A2 W374R/M506T	46.58	28.16	18.42	3.23	4	4	5.703	54
																																				2A2 B30.2 W374R/M506T (with 2A1 other segments) vs. 2A2 W374R/M506T (with 2A1 EC)	46.58	29.48	17.11	3.23	4	4	5.296	54
																																				2A2 B30.2 W374R/M506T (with 2A1 other segments) vs. 2A2 W374R/M506T (wtih 2A1 JM)	46.58	29.83	16.75	3.23	4	4	5.187	54
																																				2A2 B30.2 W374R/M506T (with 2A1 other segments) vs. 2A1 (full)	46.58	46.91	-0.327	3.23	4	4	0.1012	54
																																				2A2 B30.2 W374R/M506T (with 2A1 other segments) vs. NT	46.58	24.11	22.47	3.23	4	4	6.957	54
[truncated: 5 more columns]

## Sheet: Fig. 6h
		2A1 WT						E63A						R84A								Table Analyzed								Within each row, compare columns (simple effects within rows)
	-6.4	1.26395	0.797041	0.592932	0.738714	0.767877	2.69707	9.2247	13.5144	-2.39386	2.71039	6.20168	-0.77313	-3.48132	0.53872	6.3745	-0.43435	0.834848	0.031045
	-5.8	3.9587	2.19931	2.05303	2.93151	3.75306	7.91426	19.4575	15.6636	16.3465	3.45545	14.1282	5.69276	8.91036	7.30441	7.81159	10.685	14.9085	1.46937			Two-way ANOVA	Ordinary							Number of families	5
	-5.2	14.9991	16.3572	11.8762	12.0557	14.1862	19.6027	26.969	43.9727	22.9516	29.0332	27.2441	25.0106	25.0351	20.5642	18.1589	24.1496	16.5128	20.0579			Alpha	0.05							Number of comparisons per family	2
	-4.6	21.6162	22.5956	18.2653	23.7306	21.555	21.0967	41.9937	47.2067	59.8205	60.3467	55.7569	58.8388	32.2419	37.3372	32.284	42.471	33.6319	31.3572											Alpha	0.05
	-4	22.8101	22.1668	28.5464	27.6474	25.9163	22.7794	52.157	51.7381	56.4918	64.3863	61.0837	56.982	31.61	38.0107	55.164	55.206	42.1345	40.9986			Source of Variation	% of total variation	P value	P value summary	Significant?
																						Interaction	7.272	<0.0001	****	Yes				Dunnett's multiple comparisons test	Mean Diff.	95.00% CI of diff.	Below threshold?	Summary	Adjusted P Value
																						Row Factor	70.12	<0.0001	****	Yes
																						Column Factor	16.26	<0.0001	****	Yes				Row 1 (-6.4)
																														2A1 WT vs. E63A	-3.604	-10.25 to 3.044	No	ns	0.3708
																						ANOVA table	SS	DF	MS	F (DFn, DFd)	P value			2A1 WT vs. R84A	0.499	-6.149 to 7.147	No	ns	0.9792
																						Interaction	2240	8	280	F (8, 75) = 10.73	P<0.0001
																						Row Factor	21600	4	5400	F (4, 75) = 207.0	P<0.0001			Row 2 (-5.8)
																						Column Factor	5009	2	2504	F (2, 75) = 96.01	P<0.0001			2A1 WT vs. E63A	-8.656	-15.30 to -2.008	Yes	**	0.0085
																						Residual	1956	75	26.09					2A1 WT vs. R84A	-4.713	-11.36 to 1.935	No	ns	0.1982
																						Data summary								Row 3 (-5.2）
																						Number of columns (Column Factor)	3							2A1 WT vs. E63A	-14.35	-21.00 to -7.703	Yes	****	<0.0001
																						Number of rows (Row Factor)	5							2A1 WT vs. R84A	-5.9	-12.55 to 0.7479	No	ns	0.0887
																						Number of values	90
																														Row 4 （-4.6）
																														2A1 WT vs. E63A	-32.52	-39.17 to -25.87	Yes	****	<0.0001
																														2A1 WT vs. R84A	-13.41	-20.06 to -6.763	Yes	****	<0.0001
																														Row 5 (-4）
																														2A1 WT vs. E63A	-32.16	-38.81 to -25.51	Yes	****	<0.0001
																														2A1 WT vs. R84A	-18.88	-25.52 to -12.23	Yes	****	<0.0001
																														Test details	Mean 1	Mean 2	Mean Diff.	SE of diff.	N1	N2	q	DF
																														Row 1 (-6.4)
																														2A1 WT vs. E63A	1.143	4.747	-3.604	2.949	6	6	1.222	75
																														2A1 WT vs. R84A	1.143	0.6439	0.499	2.949	6	6	0.1692	75
																														Row 2 (-5.8)
																														2A1 WT vs. E63A	3.802	12.46	-8.656	2.949	6	6	2.935	75
																														2A1 WT vs. R84A	3.802	8.515	-4.713	2.949	6	6	1.598	75
																														Row 3 (-5.2）
																														2A1 WT vs. E63A	14.85	29.2	-14.35	2.949	6	6	4.867	75
																														2A1 WT vs. R84A	14.85	20.75	-5.9	2.949	6	6	2.001	75
																														Row 4 （-4.6）
																														2A1 WT vs. E63A	21.48	53.99	-32.52	2.949	6	6	11.03	75
																														2A1 WT vs. R84A	21.48	34.89	-13.41	2.949	6	6	4.548	75
																														Row 5 (-4）
																														2A1 WT vs. E63A	24.98	57.14	-32.16	2.949	6	6	10.91	75
																														2A1 WT vs. R84A	24.98	43.85	-18.88	2.949	6	6	6.401	75
