# Supplementary material for: Phosphoantigens glue butyrophilin 3A1 and 2A1 to activate Vγ9Vδ2 T cells
Source: Nature. 2023 Sep 6;621(7980):840–8. doi: 10.1038/s41586-023-06525-3 (PMC10533412; doi:10.1038/s41586-023-06525-3)
Supplement: Supplementary file 8 — Source Data Extended Data Fig. 1 [file 41586_2023_6525_MOESM8_ESM.xlsx]

## Sheet: Ext. Fig. 1e
	2A1 ΔC							2A1
	V(mL)	UV	V(mL)	Molar Mass 1				V(mL)	Molar Mass 1	V(mL)	UV
	0	0.385392	17.0135	38261.4				15.0396	59331.2	0	0.457341
	0.00841728	0.385521	17.0219	37879.9				15.0463	59205.9	0.00673382	0.457341
	0.0420864	0.385515	17.0304	37624.2				15.0531	58964.6	0.0134676	0.457337
	0.0673382	0.385381	17.0388	37418.7				15.0598	58739.5	0.0202015	0.457338
	0.101007	0.385496	17.0472	37002.8				15.0665	58632.5	0.0269353	0.457338
	0.134676	0.385504	17.0556	37047.7				15.0733	58538.6	0.0336691	0.457334
	0.159928	0.385508	17.064	36959.8				15.08	58477.7	0.0404029	0.457335
	0.193597	0.385507	17.0725	36552.8				15.0867	58416.5	0.0471368	0.457336
	0.218849	0.385505	17.0809	36071.8				15.0935	58238.2	0.0538706	0.457338
	0.252518	0.385495	17.0893	35586.5				15.1002	57991.6	0.0606044	0.457345
	0.27777	0.385512	17.0977	35219.9				15.1069	57646.5	0.0673382	0.457345
	0.311439	0.385513	17.1061	35100.9				15.1137	57448.3	0.0740721	0.457342
	0.345108	0.385507	17.1145	34945.9				15.1204	57320.8	0.0808059	0.457339
	0.37036	0.385505	17.123	35308.1				15.1271	57301.4	0.0875397	0.457341
	0.404029	0.385496	17.1314	35322.3				15.1339	57177.4	0.0942735	0.457345
	0.429281	0.385498	17.1398	34985				15.1406	57009.4	0.101007	0.457345
	0.46295	0.385501	17.1482	34424.2				15.1473	56739.8	0.107741	0.457342
	0.488202	0.385519	17.1566	33902.3				15.1541	56333.1	0.114475	0.457338
	0.521871	0.385518	17.165	33956.7				15.1608	55967.8	0.121209	0.457338
	0.55554	0.385511	17.1735	33886.2				15.1675	55806.9	0.127943	0.457342
	0.580792	0.385523	17.1819	33587.9				15.1743	55690.1	0.134676	0.457342
	0.614461	0.385522	17.1903	33326.6				15.181	55583.7	0.14141	0.457343
	0.639713	0.385518	17.1987	32981.4				15.1877	55466.9	0.148144	0.457344
	0.673382	0.385517	17.2071	32796				15.1945	55403.8	0.154878	0.457343
	0.707051	0.385509	17.2155	32621.8				15.2012	55325.4	0.161612	0.457339
	0.732303	0.385519	17.224	32467.5				15.2079	55194	0.168346	0.457338
	0.765972	0.385531	17.2324	32530.1				15.2147	55027.5	0.175079	0.457342
	0.791224	0.385523	17.2408	32567.9				15.2214	54805.3	0.181813	0.457345
	0.824893	0.385508	17.2492	32486.4				15.2281	54505.7	0.188547	0.457346
	0.850145	0.385503	17.2576	32211.5				15.2349	54009.2	0.195281	0.457346
	0.883814	0.385507	17.266	31872.2				15.2416	53615.1	0.202015	0.45734
	0.917483	0.385513	17.2745	31768.1				15.2483	53367.2	0.208749	0.457336
	0.942735	0.385509	17.2829	31711.9				15.2551	53194.8	0.215482	0.457332
	0.976404	0.385296	17.2913	31577.6				15.2618	53027.2	0.222216	0.457333
	0.984822	0.385048	17.2997	31353.8				15.2685	52741.6	0.22895	0.457343
	1.00166	0.385258	17.3081	31151.6				15.2753	52508.3	0.235684	0.457349
	1.01007	0.385507	17.3166	30905				15.282	52207.1	0.242418	0.45733
	1.03533	0.385514	17.325	30632.9				15.2887	51964.1	0.249151	0.457329
	1.06058	0.385408	17.3334	30397.4				15.2955	51883.1	0.255885	0.457347
	1.06899	0.38522	17.3418	30789.8				15.3022	51638.1	0.262619	0.457341
	1.08583	0.385335	17.3502	31556.7				15.3089	51470.1	0.269353	0.457341
	1.09425	0.385482	17.3586	31781.1				15.3157	51350	0.276087	0.457344
	1.12792	0.385545	17.3671	31518.5				15.3224	51318.5	0.282821	0.457343
	1.15317	0.385541	17.3755	30700.4				15.3291	51307.5	0.289554	0.457342
	1.18684	0.385538	17.3839	30262.7				15.3359	51175.9	0.296288	0.457343
	1.21209	0.385542	17.3923	30002.6				15.3426	50954.6	0.303022	0.457343
	1.24576	0.385593	17.4007	29742.4				15.3493	50536.4	0.309756	0.457342
	1.27101	0.385647	17.4091	29481.3				15.3561	50184.3	0.31649	0.457339
	1.30468	0.385642	17.4176	29407.4				15.3628	50063.7	0.323224	0.457339
	1.33835	0.385643	17.426	29503.2				15.3695	49999.9	0.329957	0.457343
	1.3636	0.385647	17.4344	29471.1				15.3763	49958.5	0.336691	0.457347
	1.39727	0.385643	17.4428	29333.5				15.383	49789.4	0.343425	0.457347
	1.42252	0.385641	17.4512	29177.1				15.3897	49684.2	0.350159	0.457345
	1.45619	0.385642	17.4596	28899.4				15.3965	49566.7	0.356893	0.457343
	1.48986	0.385641	17.4681	28717.3				15.4032	49331.7	0.363626	0.457345
	1.51511	0.385629	17.4765	28620.1				15.4099	49071	0.37036	0.457346
	1.54878	0.385628	17.4849	28573.8				15.4167	48696.5	0.377094	0.457344
	1.57403	0.385623	17.4933	28494.8				15.4234	48544.6	0.383828	0.457342
	1.6077	0.38565	17.5017	28375.2				15.4302	48465.3	0.390562	0.457346
	1.63295	0.385631	17.5101	28323				15.4369	48374	0.397296	0.457347
	1.66662	0.385545	17.5186	28248.3				15.4436	48066.6	0.404029	0.457345
	1.70029	0.385532	17.527	28177.9				15.4504	47677.2	0.410763	0.457343
	1.72554	0.385535	17.5354	28024.9				15.4571	47518.6	0.417497	0.457341
	1.75921	0.385521	17.5438	27994.5				15.4638	47453.2	0.424231	0.45734
	1.78446	0.385506	17.5522	27980.8				15.4706	47339.8	0.430965	0.45734
	1.81813	0.385409	17.5607	27928.4				15.4773	47065.7	0.437699	0.457341
	1.84338	0.385492	17.5691	27842.2				15.484	46962.6	0.444432	0.457343
	1.87705	0.385527	17.5775	27770				15.4908	46893.8	0.451166	0.457341
	1.91072	0.385525	17.5859	27749.7				15.4975	46850.1	0.4579	0.45734
	1.93597	0.385518	17.5943	27745.5				15.5042	46518.6	0.464634	0.457339
	1.96964	0.385521	17.6027	27744.2				15.511	46137.4	0.471368	0.45734
	1.9949	0.385523	17.6112	27707.1				15.5177	45932.4	0.478101	0.457342
	2.02856	0.385524	17.6196	27621.5				15.5244	45805.9	0.484835	0.457344
	2.06223	0.385114	17.628	27606.9				15.5312	45650	0.491569	0.457341
	2.07907	0.385331	17.6364	27623.2				15.5379	45507.9	0.498303	0.457338
	2.08749	0.385449	17.6448	27630				15.5446	45369.5	0.505037	0.457338
	2.12115	0.385518	17.6532	27655.9				15.5514	45039.2	0.511771	0.45734
	2.14641	0.385529	17.6617	27719.6				15.5581	44797.5	0.518504	0.457339
	2.18008	0.385524	17.6701	27719.7				15.5648	44773.2	0.525238	0.457341
	2.20533	0.385533	17.6785	27708.6				15.5716	44791.7	0.531972	0.457347
	2.239	0.385529	17.6869	27665.2				15.5783	44780.9	0.538706	0.457348
	2.27267	0.385316	17.6953	27417.6				15.585	44533.2	0.54544	0.457343
	2.29792	0.385458	17.7037	27288.9				15.5918	44187.3	0.552174	0.457341
	2.33159	0.385451	17.7122	27274.5				15.5985	43921.2	0.558907	0.457339
	2.35684	0.385141	17.7206	27477.1				15.6052	43704.4	0.565641	0.457342
	2.39051	0.385018	17.729	27936.6				15.612	43443	0.572375	0.457345
	2.40734	0.385303	17.7374	28121.4				15.6187	43193	0.579109	0.457346
	2.41576	0.385505	17.7458	28130.3				15.6254	42998.4	0.585843	0.457344
	2.44943	0.385502	17.7543	27660				15.6322	42796.8	0.592576	0.457342
	2.4831	0.385501	17.7627	27373.2				15.6389	42631.9	0.59931	0.457343
	2.50835	0.385511	17.7711	27375.7				15.6456	42452	0.606044	0.457343
	2.54202	0.385514	17.7795	27497.1						0.612778	0.457343
	2.56727	0.385509	17.7879	27680.8						0.619512	0.457341
	2.60094	0.385496	17.7963	27772.2						0.626246	0.457344
	2.63461	0.385187	17.8048	27785.3						0.632979	0.457343
	2.65986	0.385458	17.8132	27671.2						0.639713	0.457341
	2.69353	0.385506	17.8216	27517.1						0.646447	0.457343
	2.71878	0.385495	17.83	27258.3						0.653181	0.45734
	2.75245	0.385498	17.8384	27154.7						0.659915	0.457338
	2.7777	0.385493	17.8468	27131.7						0.666648	0.457339
	2.81137	0.385493	17.8553	27075.3						0.673382	0.45734
	2.84504	0.385244	17.8637	27063.4						0.680116	0.457341
	2.87029	0.385406	17.8721	27082.4						0.68685	0.457339
	2.90396	0.38512	17.8805	27094.2						0.693584	0.457337
	2.91238	0.38533	17.8889	27051.1						0.700318	0.457341
	2.92921	0.385485	17.8973	27104.8						0.707051	0.457338
	2.96288	0.385485	17.9058	27054.8						0.713785	0.457336
	2.98813	0.385498	17.9142	26840.2						0.720519	0.457339
	3.0218	0.385389	17.9226	26629.7						0.727253	0.45734
	3.03022	0.385131	17.931	26472.8						0.733987	0.457342
	3.05547	0.385005	17.9394	26302.2						0.740721	0.457344
	3.08072	0.384998	17.9478	26178.5						0.747454	0.457344
	3.11439	0.385151	17.9563	26188.6						0.754188	0.457345
	3.13964	0.384985	17.9647	26047.8						0.760922	0.457345
	3.17331	0.385387	17.9731	25975.1						0.767656	0.457345
	3.20698	0.385298	17.9815	25970.7						0.77439	0.457347
	3.23223	0.385413	17.9899	25911.3						0.781123	0.457344
	3.24907	0.385236	17.9984	25869.5						0.787857	0.457343
	3.2659	0.385113	18.0068	25867.4						0.794591	0.457345
	3.29116	0.385109	18.0152	25845.4						0.801325	0.457344
	3.29957	0.385357	18.0236	25860						0.808059	0.457343
	3.32483	0.385206	18.032	25850.9						0.814793	0.457347
	3.34166	0.385363	18.0404	25782.6						0.821526	0.457349
	3.35008	0.385369	18.0489	25739.9						0.82826	0.457345
	3.35849	0.385116	18.0573	25714.7						0.834994	0.457341
	3.37533	0.385442	18.0657	25719.9						0.841728	0.457343
	3.38375	0.385511	18.0741	25733.2						0.848462	0.457344
	3.41742	0.385507	18.0825	25591.4						0.855196	0.457342
	3.44267	0.385502	18.0909	25576.8						0.861929	0.457344
	3.47634	0.385405	18.0994	25587.8						0.868663	0.457344
	3.50159	0.385517	18.1078	25530.9						0.875397	0.457343
	3.53526	0.385508	18.1162	25433.7						0.882131	0.457345
	3.56051	0.385507	18.1246	25428.9						0.888865	0.457341
	3.59418	0.385496	18.133	25624.7						0.895598	0.457336
	3.61101	0.385256	18.1414	25847.1						0.902332	0.457339
	3.61943	0.385391	18.1499	26167.3						0.909066	0.457343
	3.62785	0.385498	18.1583	26789.3						0.9158	0.457347
	3.64468	0.385184	18.1667	27072.5						0.922534	0.45735
	3.6531	0.385115	18.1751	27004.4						0.929268	0.457351
	3.66152	0.385294	18.1835	26516.7						0.936001	0.45735
	3.68677	0.385523	18.1919	25907.5						0.942735	0.457349
	3.71202	0.38552	18.2004	25673						0.949469	0.457349
	3.74569	0.385506	18.2088	25596.9						0.956203	0.457349
	3.77936	0.385498	18.2172	25437.7						0.962937	0.457347
	3.80461	0.385499	18.2256	25389.5						0.969671	0.457347
	3.83828	0.385336	18.234	25337.5						0.976404	0.457349
	3.86353	0.38534	18.2425	25194.4						0.983138	0.457349
	3.8972	0.385345	18.2509	25385.1						0.989872	0.45735
	3.92245	0.385338	18.2593	25595.3						0.996606	0.457347
	3.95612	0.385339	18.2677	25746.6						1.00334	0.457343
	3.98979	0.385167	18.2761	25617.2						1.01007	0.457348
	4.00662	0.385345	18.2845	25123.6						1.01681	0.45735
	4.01504	0.385301	18.293	24853.2						1.02354	0.457347
	4.04871	0.385356	18.3014	24803.4						1.03027	0.457346
	4.05713	0.385159	18.3098	24811.3						1.03701	0.457347
	4.07396	0.385186	18.3182	24731.8						1.04374	0.457346
	4.08238	0.385351	18.3266	24737						1.05048	0.457347
	4.0908	0.385127	18.335	24851.3						1.05721	0.457346
	4.10763	0.384853	18.3435	24774.3						1.06394	0.457344
	4.13288	0.385004	18.3519	24759.9						1.07068	0.457347
	4.14972	0.385435	18.3603	24688.9						1.07741	0.457293
	4.15814	0.385198	18.3687	24735.9						1.08415	0.457287
	4.16655	0.38506	18.3771	24773.6						1.09088	0.457249
	4.17497	0.385305	18.3855	24821.3						1.09761	0.457249
	4.1918	0.385241	18.394	24822						1.10435	0.457341
	4.20022	0.385115	18.4024	24628.8						1.11108	0.457344
	4.22547	0.385197	18.4108	24563.5						1.11781	0.457343
	4.23389	0.385454	18.4192	24754.6						1.12455	0.457342
	4.25914	0.38547	18.4276	24909.5						1.13128	0.457343
	4.26756	0.385226	18.436	24956.7						1.13802	0.457342
	4.28439	0.385103	18.4445	24809						1.14475	0.45734
	4.31806	0.385102	18.4529	24910.9						1.15148	0.457339
	4.34332	0.385104	18.4613	25044.3						1.15822	0.457339
	4.36015	0.385415	18.4697	25419.4						1.16495	0.457344
	4.37698	0.385147	18.4781	25332.1						1.17169	0.457349
	4.41065	0.385095	18.4866	25136.5						1.17842	0.457349
	4.43591	0.385363	18.495	24583.6						1.18515	0.457333
	4.46957	0.385495	18.5034	24338.4						1.19189	0.45733
	4.49483	0.385499	18.5118	24312.8						1.19862	0.457345
	4.52008	0.385087	18.5202	24079.3						1.20535	0.457346
	4.5285	0.384991	18.5286	23918.5						1.21209	0.457345
	4.56216	0.385061	18.5371	24211.7						1.21882	0.457344
	4.57058	0.385316	18.5455	24694.8						1.22556	0.457345
	4.58742	0.385477	18.5539	25124.9						1.23229	0.457347
	4.62109	0.385454	18.5623	25259.1						1.23902	0.457346
	4.63792	0.385065	18.5707	25013						1.24576	0.457348
	4.64634	0.385	18.5791	24874.8						1.25249	0.457349
	4.66317	0.385297	18.5876	24807.3						1.25922	0.457347
	4.68001	0.385498	18.596	24478.1						1.26596	0.457353
	4.70526	0.385487	18.6044	24295.8						1.27269	0.45735
	4.73893	0.385476	18.6128	24247.4						1.27943	0.457001
	4.7726	0.385487	18.6212	24100.5						1.28616	0.457005
	4.79785	0.385497	18.6296	23994.7						1.29289	0.457352
	4.83152	0.385459	18.6381	23948.2						1.29963	0.457354
	4.85677	0.385487	18.6465	23748.7						1.30636	0.457353
	4.8736	0.38514	18.6549	23723.9						1.3131	0.457355
	4.89044	0.384994	18.6633	23583.5						1.31983	0.457356
	4.91569	0.385369	18.6717	23378.4						1.32656	0.457357
	4.94936	0.385504	18.6802	23447						1.3333	0.457354
	4.98303	0.385505	18.6886	23764.1						1.34003	0.457351
	5.00828	0.385491	18.697	24108.2						1.34676	0.457309
	5.04195	0.38549	18.7054	24387.9						1.3535	0.457309
	5.0672	0.385502	18.7138	24559.7						1.36023	0.457352
	5.08404	0.385169	18.7222	24495.6						1.36697	0.457353
	5.10087	0.385075	18.7307	24015.4						1.3737	0.457353
	5.10929	0.385315	18.7391	23756.7						1.38043	0.457335
	5.12612	0.385172	18.7475	23706.3						1.38717	0.457332
	5.13454	0.385007	18.7559	23833.2						1.3939	0.457348
	5.15979	0.385184	18.7643	23533.4						1.40064	0.457349
	5.18504	0.3854	18.7727	23361.7						1.40737	0.45735
	5.19346	0.385498	18.7812	23982.2						1.4141	0.457263
	5.21871	0.385502								1.42084	0.45726
	5.23555	0.385255								1.42757	0.45734
	5.24396	0.385429								1.4343	0.457336
	5.25238	0.385381								1.44104	0.457337
	5.2608	0.385041								1.44777	0.457341
	5.27763	0.385048								1.45451	0.457348
	5.28605	0.385494								1.46124	0.457353
	5.3113	0.385086								1.46797	0.457356
	5.34497	0.385013								1.47471	0.457357
	5.37022	0.385009								1.48144	0.45736
	5.40389	0.385011								1.48817	0.457358
	5.42914	0.385077								1.49491	0.457352
	5.46281	0.385194								1.50164	0.457351
	5.47123	0.385341								1.50838	0.457352
	5.47965	0.38516								1.51511	0.457355
	5.48807	0.385015								1.52184	0.457357
	5.52173	0.385112								1.52858	0.457356
	5.5554	0.38502								1.53531	0.457353
	5.56382	0.385273								1.54205	0.457353
	5.58066	0.385522								1.54878	0.457355
	5.59749	0.385184								1.55551	0.457355
	5.61432	0.385035								1.56225	0.457354
	5.62274	0.385277								1.56898	0.457354
	5.63958	0.385511								1.57571	0.457354
	5.67325	0.385165								1.58245	0.457353
	5.70691	0.385475								1.58918	0.457355
	5.73217	0.385272								1.59592	0.457355
	5.76584	0.385517								1.60265	0.457353
	5.79109	0.385508								1.60938	0.457353
	5.82476	0.385443								1.61612	0.457355
	5.85001	0.38527								1.62285	0.457352
	5.88368	0.385525								1.62959	0.45735
	5.91735	0.385518								1.63632	0.45735
	5.9426	0.385516								1.64305	0.457348
	5.97627	0.385506								1.64979	0.457353
	6.00152	0.385488								1.65652	0.457353
	6.03519	0.385487								1.66325	0.45735
	6.05202	0.385114								1.66999	0.45735
	6.06044	0.385108								1.67672	0.457353
	6.06886	0.385351								1.68346	0.457356
	6.08569	0.385102								1.69019	0.457355
	6.09411	0.385162								1.69692	0.457351
	6.10253	0.385403								1.70366	0.457351
	6.12778	0.385509								1.71039	0.457349
	6.15303	0.385329								1.71712	0.457349
	6.16145	0.385091								1.72386	0.457353
	6.17828	0.385455								1.73059	0.457356
	6.1867	0.385498								1.73733	0.457353
	6.21195	0.385289								1.74406	0.457347
	6.22037	0.38519								1.75079	0.45735
	6.24562	0.385126								1.75753	0.457352
	6.25404	0.385368								1.76426	0.457349
	6.27087	0.385007								1.771	0.457348
	6.27929	0.38485								1.77773	0.457349
	6.30454	0.384843								1.78446	0.45735
	6.33821	0.384838								1.7912	0.45735
	6.36346	0.384849								1.79793	0.457347
	6.39713	0.38485								1.80466	0.457349
	6.42238	0.385004								1.8114	0.457351
	6.45605	0.384863								1.81813	0.457351
	6.47289	0.385342								1.82487	0.457349
	6.48972	0.385348								1.8316	0.457315
	6.51497	0.38512								1.83833	0.457319
	6.54864	0.385248								1.84507	0.457351
	6.57389	0.384841								1.8518	0.457349
	6.60756	0.385326								1.85854	0.457351
	6.63282	0.385205								1.86527	0.457351
	6.66648	0.385073								1.872	0.457351
	6.6749	0.385376								1.87874	0.45735
	6.70015	0.385237								1.88547	0.457351
	6.71699	0.385334								1.8922	0.457352
	6.72541	0.385108								1.89894	0.457352
	6.75907	0.38505								1.90567	0.457349
	6.76749	0.3853								1.91241	0.457346
	6.78433	0.385491								1.91914	0.457348
	6.818	0.385502								1.92587	0.457348
	6.85166	0.385504								1.93261	0.457344
	6.87692	0.385429								1.93934	0.457343
	6.91059	0.385601								1.94607	0.457344
	6.93584	0.3856								1.95281	0.457343
	6.96951	0.385601								1.95954	0.457343
	6.99476	0.385603								1.96628	0.457345
	7.02843	0.385601								1.97301	0.457345
	7.0621	0.385603								1.97974	0.457346
	7.08735	0.385595								1.98648	0.457349
	7.12102	0.385518								1.99321	0.457352
	7.14627	0.38559								1.99995	0.457352
	7.17994	0.385267								2.00668	0.45735
	7.18836	0.384991								2.01341	0.457347
	7.20519	0.385299								2.02015	0.457346
	7.23886	0.385496								2.02688	0.457345
	7.26411	0.385218								2.03361	0.457343
	7.27253	0.384989								2.04035	0.457348
	7.28936	0.385354								2.04708	0.457349
	7.29778	0.38549								2.05382	0.457349
	7.33145	0.385368								2.06055	0.457347
	7.33987	0.385142								2.06728	0.457346
	7.3567	0.385007								2.07402	0.457347
	7.39037	0.385								2.08075	0.457346
	7.41562	0.385006								2.08749	0.457343
	7.43246	0.385452								2.09422	0.457342
	7.44929	0.385016								2.10095	0.457345
	7.48296	0.385006								2.10769	0.457349
	7.50821	0.385008								2.11442	0.457349
	7.54188	0.384881								2.12115	0.457348
	7.56713	0.385029								2.12789	0.45735
	7.6008	0.385024								2.13462	0.457351
	7.62605	0.385377								2.14136	0.457347
	7.63447	0.385213								2.14809	0.457344
	7.65972	0.385029								2.15482	0.457345
	7.69339	0.385025								2.16156	0.457347
	7.71864	0.385282								2.16829	0.457346
	7.73548	0.385188								2.17502	0.457346
	7.75231	0.385039								2.18176	0.457348
	7.77757	0.385025								2.18849	0.45735
	7.81123	0.38503								2.19523	0.457348
	7.82807	0.385471								2.20196	0.45734
	7.8449	0.385524								2.20869	0.457334
	7.87016	0.385513								2.21543	0.457337
	7.90382	0.385363								2.22216	0.45734
	7.91224	0.385241								2.2289	0.457338
	7.92066	0.385395								2.23563	0.457338
	7.92908	0.38552								2.24236	0.457337
	7.96275	0.385521								2.2491	0.457339
	7.988	0.385522								2.25583	0.457342
	8.02167	0.385503								2.26256	0.457338
	8.05534	0.385519								2.2693	0.457336
	8.07217	0.385218								2.27603	0.457337
	8.08059	0.384995								2.28277	0.457341
	8.11426	0.385237								2.2895	0.457343
	8.13951	0.385179								2.29623	0.457342
	8.14793	0.385452								2.30297	0.457338
	8.16476	0.385243								2.3097	0.457336
	8.17318	0.385018								2.31644	0.457336
	8.20685	0.385009								2.32317	0.457336
	8.2321	0.385022								2.3299	0.457334
	8.26577	0.385018								2.33664	0.457331
	8.29102	0.38502								2.34337	0.457331
	8.32469	0.385014								2.3501	0.457331
	8.34994	0.38501								2.35684	0.457329
	8.36677	0.385418								2.36357	0.457327
	8.38361	0.385506								2.37031	0.457327
	8.40044	0.385066								2.37704	0.457327
	8.41728	0.385012								2.38377	0.457327
	8.44253	0.385007								2.39051	0.457329
	8.4762	0.385015								2.39724	0.457332
	8.50145	0.385024								2.40397	0.457331
	8.53512	0.385015								2.41071	0.457331
	8.56037	0.385012								2.41744	0.457334
	8.59404	0.385012								2.42418	0.457335
	8.62771	0.385013								2.43091	0.457336
	8.65296	0.385008								2.43764	0.457333
	8.68663	0.385014								2.44438	0.457329
	8.71188	0.385011								2.45111	0.457331
	8.74555	0.385016								2.45785	0.457333
	8.77922	0.385009								2.46458	0.457335
	8.80447	0.385007								2.47131	0.457335
	8.83814	0.385142								2.47805	0.457336
	8.84656	0.385389								2.48478	0.457334
	8.86339	0.385051								2.49151	0.457331
	8.89706	0.385023								2.49825	0.457332
	8.92232	0.385025								2.50498	0.457334
	8.95598	0.385029								2.51172	0.457332
	8.98965	0.385022								2.51845	0.45733
	9.01491	0.385021								2.52518	0.457331
	9.04016	0.385266								2.53192	0.457331
	9.04857	0.385513								2.53865	0.457328
	9.06541	0.385018								2.54539	0.457329
	9.07383	0.385011								2.55212	0.457333
	9.1075	0.385009								2.55885	0.45733
	9.13275	0.384912								2.56559	0.457328
	9.16642	0.384981								2.57232	0.457328
	9.20009	0.384992								2.57905	0.457239
	9.22534	0.384846								2.58579	0.457239
	9.25901	0.384871								2.59252	0.45733
	9.28426	0.384873								2.59926	0.457333
	9.31793	0.384876								2.60599	0.457338
	9.3516	0.384871								2.61272	0.457336
	9.37685	0.38498								2.61946	0.457332
	9.41052	0.384987								2.62619	0.457337
	9.43577	0.384985								2.63292	0.457342
	9.46944	0.384986								2.63966	0.457338
	9.49469	0.384974								2.64639	0.457304
	9.52836	0.385121								2.65313	0.457302
	9.56203	0.38512								2.65986	0.457333
	9.58728	0.385127								2.66659	0.457334
	9.62095	0.384722								2.67333	0.457332
	9.6462	0.385144								2.68006	0.457331
	9.67987	0.385139								2.6868	0.457331
	9.70512	0.385107								2.69353	0.457328
	9.73879	0.385043								2.70026	0.457329
	9.77246	0.385043								2.707	0.457333
	9.79771	0.385045								2.71373	0.457332
	9.83138	0.384929								2.72046	0.457334
	9.85663	0.385113								2.7272	0.457333
	9.86505	0.385358								2.73393	0.457335
	9.8903	0.385043								2.74067	0.457345
	9.92397	0.385387								2.7474	0.457349
	9.94081	0.385174								2.75413	0.457345
	9.94922	0.385075								2.76087	0.45734
	9.95764	0.385282								2.7676	0.457343
	9.98289	0.385102								2.77434	0.457346
	10.0081	0.385067								2.78107	0.457348
	10.0166	0.385307								2.7878	0.457341
	10.0418	0.385421								2.79454	0.457337
	10.0671	0.385375								2.80127	0.457337
	10.1007	0.385552								2.808	0.457335
	10.1344	0.38523								2.81474	0.457333
	10.1512	0.385269								2.82147	0.457334
	10.1597	0.38532								2.82821	0.457337
	10.1765	0.38523								2.83494	0.45734
	10.1933	0.385056								2.84167	0.45734
	10.2186	0.385055								2.84841	0.457336
	10.2522	0.38505								2.85514	0.457341
	10.2775	0.384869								2.86187	0.457341
	10.3112	0.385004								2.86861	0.457338
	10.3448	0.385006								2.87534	0.457334
	10.3701	0.385017								2.88208	0.457332
	10.4038	0.385007								2.88881	0.457336
	10.429	0.385015								2.89554	0.457336
	10.4627	0.385013								2.90228	0.457334
	10.4879	0.384966								2.90901	0.457336
	10.5216	0.385284								2.91575	0.45734
	10.53	0.385247								2.92248	0.457338
	10.5553	0.384963								2.92921	0.457333
	10.5805	0.385015								2.93595	0.457334
	10.6142	0.385016								2.94268	0.457334
	10.6394	0.385014								2.94941	0.457334
	10.6731	0.385015								2.95615	0.457337
	10.7068	0.385016								2.96288	0.457339
	10.732	0.385014								2.96962	0.45734
	10.7657	0.385012								2.97635	0.457339
	10.791	0.38502								2.98308	0.457339
	10.8246	0.385021								2.98982	0.457341
	10.8499	0.385017								2.99655	0.45734
	10.8835	0.385039								3.00329	0.457337
	10.9172	0.385116								3.01002	0.457336
	10.9425	0.38501								3.01675	0.457339
	10.9761	0.385011								3.02349	0.457336
	11.0014	0.385007								3.03022	0.457335
	11.0351	0.385017								3.03695	0.457337
	11.0603	0.385018								3.04369	0.457337
	11.094	0.385019								3.05042	0.457339
	11.1276	0.385015								3.05716	0.457337
	11.1529	0.385016								3.06389	0.457337
	11.1866	0.385016								3.07062	0.457339
	11.2118	0.385024								3.07736	0.457217
	11.2455	0.385021								3.08409	0.457226
	11.2792	0.385023								3.09082	0.457357
	11.3044	0.38502								3.09756	0.457356
	11.3381	0.385031								3.10429	0.457354
	11.3633	0.385018								3.11103	0.457356
	11.397	0.385021								3.11776	0.457356
	11.4222	0.385016								3.12449	0.457353
	11.4559	0.38502								3.13123	0.457351
	11.4896	0.385019								3.13796	0.457355
	11.5148	0.385014								3.1447	0.457276
	11.5485	0.385014								3.15143	0.45728
	11.5738	0.385022								3.15816	0.457366
	11.6074	0.385019								3.1649	0.457364
	11.6327	0.385028								3.17163	0.457361
	11.6663	0.385025								3.17836	0.457361
	11.7	0.385023								3.1851	0.457364
	11.7253	0.384915								3.19183	0.457364
	11.7589	0.385033								3.19857	0.457363
	11.7842	0.385032								3.2053	0.457361
	11.8179	0.385039								3.21203	0.457356
	11.8515	0.385036								3.21877	0.457357
	11.8768	0.385031								3.2255	0.457356
	11.9104	0.385028								3.23224	0.457351
	11.9357	0.385188								3.23897	0.457352
	11.961	0.385425								3.2457	0.457355
	11.9694	0.385465								3.25244	0.457356
	11.9778	0.385225								3.25917	0.457357
	11.9946	0.385181								3.2659	0.457356
	12.003	0.385421								3.27264	0.457357
	12.0199	0.385151								3.27937	0.457356
	12.0283	0.385053								3.28611	0.457354
	12.062	0.3852								3.29284	0.457355
	12.0872	0.385139								3.29957	0.457351
	12.0956	0.385385								3.30631	0.457349
	12.1209	0.385554								3.31304	0.457352
	12.1461	0.385609								3.31977	0.457355
	12.163	0.385162								3.32651	0.457352
	12.1798	0.385156								3.33324	0.457351
	12.2051	0.385096								3.33998	0.457351
	12.2219	0.385557								3.34671	0.457348
	12.2387	0.385239								3.35344	0.45735
	12.2724	0.385171								3.36018	0.457349
	12.2976	0.385148								3.36691	0.457345
	12.3313	0.385135								3.37365	0.457348
	12.3566	0.385142								3.38038	0.457349
	12.3902	0.385126								3.38711	0.457347
	12.4239	0.385189								3.39385	0.457347
	12.4492	0.385033								3.40058	0.457346
	12.4828	0.385021								3.40731	0.457347
	12.5081	0.385391								3.41405	0.457348
	12.5165	0.385222								3.42078	0.457347
	12.5417	0.385232								3.42752	0.457349
	12.567	0.385168								3.43425	0.457345
	12.5754	0.385456								3.44098	0.457343
	12.5922	0.385097								3.44772	0.457346
	12.6007	0.385022								3.45445	0.457346
	12.6343	0.385025								3.46119	0.457345
	12.6596	0.385021								3.46792	0.457345
	12.6933	0.38502								3.47465	0.457343
	12.7185	0.385013								3.48139	0.45734
	12.7522	0.385017								3.48812	0.457343
	12.7774	0.385095								3.49485	0.457342
	12.7858	0.385342								3.50159	0.45734
	12.8111	0.385117								3.50832	0.457312
	12.8448	0.385019								3.51506	0.457314
	12.87	0.385382								3.52179	0.457349
	12.8784	0.385219								3.52852	0.45735
	12.9037	0.385027								3.53526	0.457348
	12.9289	0.385136								3.54199	0.457353
	12.9374	0.385378								3.54872	0.457357
	12.9626	0.385524								3.55546	0.457357
	12.9963	0.385342								3.56219	0.457359
	13.0215	0.385517								3.56893	0.457359
	13.0552	0.385037								3.57566	0.457359
	13.0805	0.385516								3.58239	0.457358
	13.1141	0.385528								3.58913	0.457233
	13.1394	0.385407								3.59586	0.457227
	13.173	0.385524								3.6026	0.457206
	13.2067	0.385381								3.60933	0.457209
	13.232	0.385516								3.61606	0.457351
	13.2572	0.385124								3.6228	0.45735
	13.2656	0.385048								3.62953	0.457334
	13.2909	0.385015								3.63626	0.457331
	13.3246	0.385021								3.643	0.45734
	13.3498	0.385251								3.64973	0.457342
	13.3835	0.385159								3.65647	0.457343
	13.3919	0.385409								3.6632	0.457339
	13.4171	0.385513								3.66993	0.457341
	13.4424	0.385513								3.67667	0.457344
	13.4761	0.38552								3.6834	0.457342
	13.5013	0.385527								3.69014	0.457324
	13.5266	0.385137								3.69687	0.457326
	13.535	0.385176								3.7036	0.457347
	13.5434	0.385422								3.71034	0.457351
	13.5602	0.385531								3.71707	0.457353
	13.5939	0.38553								3.7238	0.457356
	13.6276	0.38553								3.73054	0.457356
	13.6528	0.385249								3.73727	0.457344
	13.6865	0.385211								3.74401	0.457339
	13.6949	0.385407								3.75074	0.457344
	13.7033	0.385254								3.75747	0.457346
	13.7117	0.385305								3.76421	0.457348
	13.7454	0.385532								3.77094	0.457348
	13.7791	0.38554								3.77767	0.457349
	13.8043	0.385531								3.78441	0.457348
	13.8296	0.385171								3.79114	0.457344
	13.838	0.385374								3.79788	0.457344
	13.8633	0.385555								3.80461	0.457343
	13.8969	0.385548								3.81134	0.457347
	13.9222	0.385349								3.81808	0.457345
	13.9558	0.385538								3.82481	0.457342
	13.9895	0.385533								3.83155	0.457346
	14.0148	0.385522								3.83828	0.457348
	14.0484	0.38539								3.84501	0.457351
	14.0569	0.385198								3.85175	0.457352
	14.0737	0.385401								3.85848	0.457353
	14.1074	0.385407								3.86521	0.457351
	14.1326	0.385413								3.87195	0.457349
	14.1663	0.385401								3.87868	0.457347
	14.1999	0.385398								3.88542	0.457343
	14.2252	0.385403								3.89215	0.457345
	14.2589	0.385404								3.89888	0.45735
	14.2841	0.385411								3.90562	0.457352
	14.3178	0.385402								3.91235	0.457346
	14.3515	0.385345								3.91909	0.457342
	14.3767	0.385362								3.92582	0.45734
	14.4104	0.385409								3.93255	0.457337
	14.4356	0.385545								3.93929	0.457338
	14.4693	0.385533								3.94602	0.45734
	14.4946	0.385525								3.95275	0.457341
	14.5282	0.38553								3.95949	0.457337
	14.5619	0.385474								3.96622	0.457338
	14.5871	0.385643								3.97296	0.457339
	14.6208	0.385995								3.97969	0.457339
	14.6461	0.385764								3.98642	0.457344
	14.6797	0.385983								3.99316	0.457344
	14.705	0.385984								3.99989	0.457343
	14.7387	0.385979								4.00662	0.457342
	14.7723	0.385977								4.01336	0.457341
	14.7976	0.385977								4.02009	0.457339
	14.8312	0.385987								4.02683	0.457338
	14.8565	0.385838								4.03356	0.457339
	14.8902	0.385843								4.04029	0.45734
	14.9238	0.386017								4.04703	0.457342
	14.9491	0.386018								4.05376	0.457342
	14.9828	0.386011								4.0605	0.457342
	14.9996	0.386379								4.06723	0.457342
	15.008	0.386487								4.07396	0.457343
	15.0417	0.386515								4.0807	0.457345
	15.0669	0.386516								4.08743	0.457343
	15.1006	0.386515								4.09416	0.457342
	15.1343	0.386515								4.1009	0.457343
	15.1595	0.386511								4.10763	0.457342
	15.1932	0.386502								4.11437	0.457341
	15.2184	0.386496								4.1211	0.45734
	15.2521	0.386503								4.12783	0.457339
	15.2774	0.386847								4.13457	0.45734
	15.311	0.386998								4.1413	0.457335
	15.3447	0.386996								4.14804	0.457333
	15.37	0.386999								4.15477	0.457335
	15.4036	0.386994								4.1615	0.457335
	15.4289	0.386995								4.16824	0.457338
	15.4625	0.387003								4.17497	0.457343
	15.4878	0.387504								4.1817	0.457344
	15.4962	0.387497								4.18844	0.457343
	15.5215	0.387494								4.19517	0.457341
	15.5551	0.387492								4.20191	0.457337
	15.5804	0.387495								4.20864	0.457337
	15.6141	0.387992								4.21537	0.457336
	15.6393	0.388001								4.22211	0.457339
	15.673	0.387997								4.22884	0.45731
	15.7066	0.388489								4.23557	0.457178
	15.7319	0.388491								4.24231	0.457209
	15.7656	0.388813								4.24904	0.457336
	15.7908	0.388991								4.25578	0.457337
	15.8245	0.389329								4.26251	0.457341
	15.8497	0.389507								4.26924	0.457342
	15.8666	0.389868								4.27598	0.457343
	15.8834	0.390026								4.28271	0.457342
	15.9171	0.390534								4.28945	0.457338
	15.9423	0.390792								4.29618	0.457334
	15.9592	0.390652								4.30291	0.457338
	15.9676	0.390969								4.30965	0.457342
	15.976	0.391391								4.31638	0.457341
	16.0012	0.391853								4.32311	0.457341
	16.0097	0.392068								4.32985	0.45734
	16.0349	0.39251								4.33658	0.457339
	16.0602	0.393075								4.34332	0.457339
	16.0938	0.393757								4.35005	0.457338
	16.1107	0.394136								4.35678	0.457337
	16.1275	0.394571								4.36352	0.457334
	16.1528	0.395161								4.37025	0.457334
	16.1612	0.395413								4.37699	0.457335
	16.1864	0.396053								4.38372	0.457334
	16.2033	0.396513								4.39045	0.457339
	16.2117	0.39672								4.39719	0.457342
	16.2369	0.397392								4.40392	0.45734
	16.2453	0.397659								4.41065	0.457341
	16.279	0.398543								4.41739	0.457342
	16.3043	0.399263								4.42412	0.457193
	16.3211	0.399773								4.43086	0.457198
	16.3379	0.400221								4.43759	0.457351
	16.3548	0.400715								4.44432	0.457353
	16.3632	0.400956								4.45106	0.457354
	16.3969	0.401929								4.45779	0.457352
	16.4221	0.40267								4.46452	0.457352
	16.4305	0.402916								4.47126	0.457354
	16.4558	0.403604								4.47799	0.457354
	16.4726	0.404029								4.48473	0.457356
	16.4894	0.404618								4.49146	0.457357
	16.5063	0.405119								4.49819	0.457351
	16.5147	0.405364								4.50493	0.457348
	16.5484	0.406209								4.51166	0.45735
	16.5736	0.406964								4.5184	0.457352
	16.5905	0.407459								4.52513	0.457351
	16.6073	0.40798								4.53186	0.457347
	16.6241	0.408555								4.5386	0.457347
	16.6325	0.40881								4.54533	0.457348
	16.6578	0.409659								4.55206	0.456995
	16.6662	0.410004								4.5588	0.456542
	16.683	0.410634								4.56553	0.45642
	16.6999	0.411285								4.57227	0.456699
	16.7167	0.412086								4.579	0.457178
	16.7251	0.412439								4.58573	0.457359
	16.7335	0.412804								4.59247	0.457357
	16.7588	0.41407								4.5992	0.457356
	16.7756	0.41504								4.60594	0.457355
	16.7841	0.415576								4.61267	0.457354
	16.7925	0.416082								4.6194	0.457355
	16.8177	0.417693								4.62614	0.457352
	16.8261	0.418308								4.63287	0.457351
	16.843	0.419658								4.6396	0.457354
	16.8514	0.42036								4.64634	0.457355
	16.8598	0.420994								4.65307	0.457356
	16.8682	0.421701								4.65981	0.457356
	16.8766	0.422416								4.66654	0.457353
	16.8851	0.423167								4.67327	0.457348
	16.8935	0.423955								4.68001	0.457349
	16.9103	0.42565								4.68674	0.457348
	16.9187	0.42643								4.69347	0.457342
	16.9271	0.427293								4.70021	0.457346
	16.9356	0.428268								4.70694	0.457355
	16.9524	0.430154								4.71368	0.457356
	16.9608	0.431199								4.72041	0.457355
	16.9692	0.432338								4.72714	0.457342
	16.9777	0.433494								4.73388	0.457337
	16.9861	0.4346								4.74061	0.457346
	16.9945	0.435674								4.74735	0.457348
	17.0029	0.436789								4.75408	0.45735
	17.0113	0.437914								4.76081	0.45735
	17.0197	0.43907								4.76755	0.457347
	17.0282	0.440286								4.77428	0.457346
	17.0366	0.441536								4.78101	0.457347
	17.045	0.442843								4.78775	0.457346
	17.0534	0.444189								4.79448	0.457286
	17.0618	0.445516								4.80122	0.457288
	17.0702	0.446756								4.80795	0.457348
	17.0787	0.44808								4.81468	0.45735
	17.0871	0.449456								4.82142	0.457351
	17.0955	0.450766								4.82815	0.457312
	17.1039	0.452022								4.83489	0.457308
	17.1123	0.453577								4.84162	0.457348
	17.1207	0.455288								4.84835	0.457348
	17.1292	0.456661								4.85509	0.457344
	17.1376	0.457937								4.86182	0.457348
	17.146	0.459338								4.86855	0.457353
	17.1544	0.460831								4.87529	0.457351
	17.1628	0.462278								4.88202	0.457347
	17.1712	0.463641								4.88876	0.457349
	17.1797	0.46503								4.89549	0.457351
	17.1881	0.466543								4.90222	0.45735
	17.1965	0.468012								4.90896	0.457351
	17.2049	0.469348								4.91569	0.457347
	17.2133	0.470511								4.92242	0.457346
	17.2218	0.471951								4.92916	0.45735
	17.2302	0.473506								4.93589	0.457351
	17.2386	0.474786								4.94263	0.457348
	17.247	0.476077								4.94936	0.457308
	17.2554	0.477435								4.95609	0.45731
	17.2638	0.478849								4.96283	0.457351
	17.2723	0.480091								4.96956	0.457354
	17.2807	0.481281								4.9763	0.457352
	17.2891	0.482482								4.98303	0.457317
	17.2975	0.483665								4.98976	0.45732
	17.3059	0.484814								4.9965	0.457353
	17.3143	0.485884								5.00323	0.457349
	17.3228	0.487085								5.00996	0.457345
	17.3312	0.488356								5.0167	0.457345
	17.3396	0.489455								5.02343	0.45735
	17.348	0.490363								5.03017	0.457352
	17.3564	0.491231								5.0369	0.457348
	17.3648	0.492166								5.04363	0.457345
	17.3817	0.493699								5.05037	0.457346
	17.3901	0.494799								5.0571	0.457346
	17.3985	0.495767								5.06384	0.457344
	17.4069	0.496557								5.07057	0.457339
	17.4238	0.497852								5.0773	0.457339
	17.4406	0.499171								5.08404	0.457343
	17.449	0.499764								5.09077	0.457343
	17.4659	0.50098								5.0975	0.457339
	17.4827	0.50206								5.10424	0.457338
	17.5079	0.503132								5.11097	0.45734
	17.5416	0.504549								5.11771	0.457342
	17.5669	0.505119								5.12444	0.457344
	17.5753	0.505281								5.13117	0.457143
	17.6005	0.505699								5.13791	0.457143
	17.6342	0.505776								5.14464	0.457342
	17.6595	0.505771								5.15137	0.457344
	17.6931	0.505769								5.15811	0.457344
	17.7184	0.505274								5.16484	0.457343
	17.7352	0.505146								5.17158	0.457344
	17.752	0.504775								5.17831	0.457343
	17.7773	0.504284								5.18504	0.457343
	17.7857	0.504116								5.19178	0.457345
	17.811	0.503504								5.19851	0.457345
	17.8362	0.502814								5.20525	0.457343
	17.8446	0.502535								5.21198	0.457344
	17.8699	0.501793								5.21871	0.457344
	17.9036	0.500596								5.22545	0.457341
	17.9288	0.499648								5.23218	0.457343
	17.9541	0.498575								5.23891	0.457347
	17.9625	0.498178								5.24565	0.457348
	17.9877	0.497116								5.25238	0.457348
	17.9961	0.496662								5.25912	0.457339
	18.0046	0.496235								5.26585	0.457338
	18.0214	0.49544								5.27258	0.457345
	18.0298	0.494995								5.27932	0.457343
	18.0466	0.494122								5.28605	0.45734
	18.0551	0.493681								5.29279	0.45734
	18.0719	0.492744								5.29952	0.45734
	18.0803	0.492214								5.30625	0.457339
	18.0887	0.491686								5.31299	0.457338
	18.1056	0.49058								5.31972	0.457339
	18.114	0.490047								5.32645	0.457341
	18.1224	0.489508								5.33319	0.457338
	18.1392	0.488295								5.33992	0.457335
	18.1561	0.487097								5.34666	0.457342
	18.1645	0.486511								5.35339	0.457343
	18.1729	0.485901								5.36012	0.457343
	18.1813	0.485292								5.36686	0.457344
	18.1982	0.48394								5.37359	0.457344
	18.2066	0.483325								5.38032	0.457341
	18.215	0.482655								5.38706	0.457338
	18.2234	0.48195								5.39379	0.457338
	18.2318	0.481265								5.40053	0.457338
	18.2402	0.480531								5.40726	0.45734
	18.2487	0.47984								5.41399	0.457336
	18.2655	0.478301								5.42073	0.457336
	18.2739	0.477563								5.42746	0.457336
	18.2907	0.476129								5.4342	0.457334
	18.3076	0.474788								5.44093	0.457338
	18.316	0.474028								5.44766	0.457341
	18.3244	0.473293								5.4544	0.457342
	18.3412	0.471755								5.46113	0.457344
	18.3497	0.470965								5.46786	0.457343
	18.3665	0.469511								5.4746	0.457342
	18.3749	0.468667								5.48133	0.457342
	18.3833	0.467783								5.48807	0.457338
	18.4002	0.466175								5.4948	0.457334
	18.4086	0.465387								5.50153	0.457335
	18.417	0.464579								5.50827	0.457338
	18.4254	0.463769								5.515	0.457338
	18.4338	0.463011								5.52174	0.457339
	18.4423	0.462175								5.52847	0.45734
	18.4591	0.460466								5.5352	0.457346
	18.4675	0.459576								5.54194	0.45725
	18.4759	0.458802								5.54867	0.457008
	18.4928	0.457325								5.5554	0.457101
	18.5012	0.456511								5.56214	0.457337
	18.518	0.454955								5.56887	0.457339
	18.5264	0.454122								5.57561	0.457338
	18.5348	0.4533								5.58234	0.457337
	18.5517	0.45172								5.58907	0.457334
	18.5601	0.450975								5.59581	0.457332
	18.5685	0.450247								5.60254	0.457333
	18.5769	0.44951								5.60927	0.457333
	18.5854	0.448689								5.61601	0.457336
	18.5938	0.44786								5.62274	0.457338
	18.6106	0.446318								5.62948	0.457334
	18.619	0.445554								5.63621	0.457333
	18.6274	0.444773								5.64294	0.457337
	18.6359	0.443993								5.64968	0.457338
	18.6443	0.44327								5.65641	0.457337
	18.6527	0.442583								5.66315	0.457339
	18.6611	0.441847								5.66988	0.45734
	18.6695	0.441103								5.67661	0.457335
	18.6864	0.439669								5.68335	0.457301
	18.6948	0.43897								5.69008	0.457308
	18.7116	0.437569								5.69681	0.457345
	18.72	0.436896								5.70355	0.457342
	18.7369	0.435393								5.71028	0.457333
	18.7453	0.434678								5.71702	0.45733
	18.7621	0.433398								5.72375	0.457336
	18.7789	0.432051								5.73048	0.457335
	18.7874	0.431405								5.73722	0.457335
	18.8042	0.429997								5.74395	0.457305
	18.821	0.428875								5.75069	0.457304
	18.8379	0.427636								5.75742	0.457337
	18.8463	0.427035								5.76415	0.457337
	18.8631	0.425864								5.77089	0.457333
	18.88	0.424569								5.77762	0.45733
	18.8968	0.423529								5.78435	0.457328
	18.9136	0.422453								5.79109	0.457327
	18.922	0.421913								5.79782	0.457281
	18.9305	0.421374								5.80456	0.457285
	18.9473	0.420243								5.81129	0.457333
	18.9557	0.419674								5.81802	0.457332
	18.9641	0.419152								5.82476	0.457333
	18.981	0.418157								5.83149	0.457332
	18.9894	0.417691								5.83822	0.457328
	19.0062	0.416706								5.84496	0.457326
	19.0146	0.416218								5.85169	0.457329
	19.023	0.415725								5.85843	0.457326
	19.0399	0.414623								5.86516	0.457323
	19.0483	0.414163								5.87189	0.457329
	19.0567	0.413843								5.87863	0.457332
	19.0736	0.412743								5.88536	0.457331
	19.0988	0.411651								5.8921	0.457331
	19.1072	0.411265								5.89883	0.457333
	19.1241	0.410524								5.90556	0.457331
	19.1325	0.410099								5.9123	0.457334
	19.1493	0.409249								5.91903	0.457336
	19.1661	0.408521								5.92576	0.457333
	19.1746	0.408143								5.9325	0.457331
	19.1914	0.407112								5.93923	0.457336
	19.1998	0.40678								5.94597	0.457341
	19.2251	0.406155								5.9527	0.457338
	19.2587	0.404759								5.95943	0.457338
	19.284	0.403844								5.96617	0.457336
	19.3177	0.402685								5.9729	0.457334
	19.3513	0.401668								5.97964	0.457335
	19.3766	0.400818								5.98637	0.457337
	19.385	0.400564								5.9931	0.457339
	19.4102	0.399757								5.99984	0.457339
	19.4187	0.399512								6.00657	0.457342
	19.4355	0.399069								6.0133	0.457341
	19.4523	0.398414								6.02004	0.457336
	19.4692	0.397992								6.02677	0.457337
	19.4944	0.397537								6.03351	0.45734
	19.5113	0.397155								6.04024	0.45734
	19.5281	0.396791								6.04697	0.457337
	19.5533	0.396164								6.05371	0.457336
	19.5618	0.396048								6.06044	0.457334
	19.587	0.395547								6.06717	0.457333
	19.6123	0.395058								6.07391	0.457334
	19.6207	0.394947								6.08064	0.457332
	19.6459	0.39464								6.08738	0.457332
	19.6796	0.394038								6.09411	0.457332
	19.7048	0.393673								6.10084	0.457306
	19.7385	0.393166								6.10758	0.457134
	19.7554	0.392865								6.11431	0.457101
	19.7722	0.392656								6.12105	0.457275
	19.7974	0.392152								6.12778	0.457338
	19.8311	0.391858								6.13451	0.457338
	19.8564	0.39164								6.14125	0.457338
	19.89	0.391111								6.14798	0.457337
	19.9237	0.391048								6.15471	0.457336
	19.9405	0.390543								6.16145	0.45734
	19.949	0.390511								6.16818	0.457338
	19.9826	0.390116								6.17492	0.457338
	20.0079	0.390001								6.18165	0.457341
	20.0415	0.389721								6.18838	0.457337
	20.05	0.389494								6.19512	0.457336
	20.0668	0.389482								6.20185	0.457341
	20.1005	0.389492								6.20859	0.457343
	20.1341	0.389021								6.21532	0.457342
	20.1594	0.388986								6.22205	0.457342
	20.1931	0.388983								6.22879	0.45734
	20.2183	0.388584								6.23552	0.457339
	20.2267	0.38854								6.24225	0.457337
	20.252	0.388491								6.24899	0.457335
	20.2772	0.388482								6.25572	0.457335
	20.3109	0.388477								6.26246	0.457335
	20.3446	0.387979								6.26919	0.457143
	20.3698	0.387987								6.27592	0.456896
	20.4035	0.387983								6.28266	0.456942
	20.4287	0.387988								6.28939	0.457191
	20.4624	0.387736								6.29612	0.457337
	20.4961	0.387314								6.30286	0.457338
	20.5213	0.387461								6.30959	0.457335
	20.5297	0.387499								6.31633	0.457335
	20.555	0.387495								6.32306	0.457339
	20.5802	0.387498								6.32979	0.457338
	20.6139	0.387496								6.33653	0.457338
	20.6392	0.387502								6.34326	0.457337
	20.6728	0.387493								6.35	0.457335
	20.6813	0.387323								6.35673	0.45734
	20.7065	0.386878								6.36346	0.457343
	20.7318	0.386837								6.3702	0.457342
	20.7654	0.386848								6.37693	0.457341
	20.7907	0.386851								6.38366	0.457342
	20.8243	0.386845								6.3904	0.457339
	20.8496	0.386833								6.39713	0.457338
	20.8833	0.386852								6.40387	0.457337
	20.9169	0.386853								6.4106	0.457235
	20.9422	0.386843								6.41733	0.456992
	20.9759	0.386848								6.42407	0.457088
	21.0011	0.386847								6.4308	0.457329
	21.0348	0.387026								6.43754	0.457333
	21.0684	0.387016								6.44427	0.457335
	21.0937	0.387007								6.451	0.457334
	21.1274	0.387005								6.45774	0.457338
	21.1526	0.386678								6.46447	0.457338
	21.1863	0.386505								6.4712	0.457335
	21.2115	0.386546								6.47794	0.457337
	21.2452	0.386504								6.48467	0.457217
	21.2789	0.386504								6.49141	0.456983
	21.3041	0.3865								6.49814	0.457106
	21.3378	0.386505								6.50487	0.457342
	21.3631	0.3865								6.51161	0.457341
	21.3967	0.386501								6.51834	0.457338
	21.422	0.386497								6.52507	0.457335
	21.4556	0.386503								6.53181	0.457335
	21.4893	0.3865								6.53854	0.457342
	21.5146	0.386502								6.54528	0.457345
	21.5482	0.386501								6.55201	0.457348
	21.5735	0.386499								6.55874	0.457347
	21.6072	0.386503								6.56548	0.457342
	21.6408	0.386501								6.57221	0.457342
	21.6661	0.386509								6.57895	0.457342
	21.6997	0.386505								6.58568	0.457344
	21.725	0.386505								6.59241	0.457343
	21.7587	0.386508								6.59915	0.45734
	21.7839	0.386511								6.60588	0.457342
	21.8176	0.386507								6.61261	0.457341
	21.8428	0.386158								6.61935	0.45734
	21.8513	0.386004								6.62608	0.45734
	21.8765	0.386401								6.63282	0.457338
	21.8849	0.386152								6.63955	0.457342
	21.9102	0.385999								6.64628	0.457339
	21.9354	0.386008								6.65302	0.457339
	21.9691	0.386351								6.65975	0.457344
	21.9943	0.386019								6.66648	0.457344
	22.028	0.386016								6.67322	0.457345
	22.0617	0.386012								6.67995	0.457341
	22.0869	0.386022								6.68669	0.45734
	22.1206	0.386015								6.69342	0.457273
	22.1459	0.386016								6.70015	0.457022
	22.1795	0.386029								6.70689	0.456842
	22.2048	0.38613								6.71362	0.456971
	22.2384	0.386123								6.72036	0.457221
	22.2721	0.386122								6.72709	0.457338
	22.2974	0.386127								6.73382	0.457332
	22.331	0.386125								6.74056	0.457332
	22.3563	0.386109								6.74729	0.457333
	22.39	0.386126								6.75402	0.457333
	22.4236	0.386119								6.76076	0.457335
	22.4489	0.386123								6.76749	0.457333
	22.4826	0.386017								6.77423	0.457332
	22.5078	0.386011								6.78096	0.457335
	22.5415	0.386001								6.78769	0.457337
	22.5667	0.386017								6.79443	0.457335
	22.6004	0.386005								6.80116	0.457332
	22.6341	0.386013								6.8079	0.457335
	22.6593	0.386013								6.81463	0.457338
	22.693	0.385813								6.82136	0.457337
	22.7182	0.386023								6.8281	0.457336
	22.7519	0.386025								6.83483	0.457334
	22.7772	0.386029								6.84156	0.457336
	22.8108	0.386026								6.8483	0.457337
	22.8445	0.386024								6.85503	0.457338
	22.8697	0.386025								6.86177	0.457338
	22.9034	0.386029								6.8685	0.457337
	22.9287	0.385977								6.87523	0.457339
	22.9623	0.386036								6.88197	0.45734
	22.996	0.386033								6.8887	0.457342
	23.0213	0.386022								6.89543	0.457343
	23.0549	0.3859								6.90217	0.457343
	23.0802	0.385883								6.9089	0.457341
	23.1138	0.385739								6.91564	0.457339
	23.1391	0.385887								6.92237	0.457338
	23.1728	0.385884								6.9291	0.45734
	23.2064	0.385884								6.93584	0.457338
	23.2317	0.385885								6.94257	0.457338
	23.2654	0.38588								6.94931	0.457344
	23.2906	0.385853								6.95604	0.457345
	23.3243	0.385903								6.96277	0.457343
	23.3495	0.385902								6.96951	0.457344
	23.3832	0.385891								6.97624	0.457344
	23.4169	0.385876								6.98297	0.457342
	23.4421	0.38588								6.98971	0.457341
	23.4758	0.386016								6.99644	0.457342
	23.501	0.386011								7.00318	0.457338
	23.5347	0.38573								7.00991	0.457235
	23.5684	0.386009								7.01664	0.45712
	23.5936	0.38601								7.02338	0.457221
	23.6273	0.385718								7.03011	0.457338
	23.6526	0.386007								7.03685	0.457342
	23.6862	0.385503								7.04358	0.457342
	23.7115	0.385663								7.05031	0.45734
	23.7451	0.385757								7.05705	0.457337
	23.762	0.385032								7.06378	0.457312
	23.7788	0.38593								7.07051	0.457063
	23.8041	0.386017								7.07725	0.456838
	23.8377	0.385865								7.08398	0.456838
	23.863	0.385634								7.09072	0.456835
	23.8967	0.385585								7.09745	0.456835
	23.9219	0.385519								7.10418	0.45684
	23.9556	0.385521								7.11092	0.457089
	23.9892	0.385525								7.11765	0.45734
	24.0145	0.385522								7.12438	0.457341
	24.0482	0.385522								7.13112	0.457341
	24.0734	0.385522								7.13785	0.457339
	24.1071	0.385521								7.14459	0.457337
	24.1408	0.385523								7.15132	0.457339
	24.166	0.385522								7.15805	0.457338
	24.1997	0.385529								7.16479	0.457341
	24.2249	0.385522								7.17152	0.457341
	24.2586	0.385645								7.17826	0.457336
	24.2838	0.385527								7.18499	0.457337
	24.3175	0.385527								7.19172	0.457339
	24.3512	0.385527								7.19846	0.457336
	24.3764	0.385527								7.20519	0.457337
	24.4101	0.385521								7.21192	0.45734
	24.4354	0.385524								7.21866	0.457341
	24.469	0.385522								7.22539	0.457344
	24.4774	0.38526								7.23213	0.457346
	24.4943	0.385524								7.23886	0.457342
	24.5279	0.385339								7.24559	0.457335
	24.5616	0.385348								7.25233	0.457333
	24.5869	0.385297								7.25906	0.457338
	24.6205	0.38551								7.2658	0.457339
	24.6458	0.38551								7.27253	0.457341
	24.6795	0.385516								7.27926	0.457341
	24.7131	0.385512								7.286	0.45734
	24.7384	0.38552								7.29273	0.457343
	24.7721	0.385561								7.29946	0.457343
	24.7973	0.385646								7.3062	0.457344
	24.831	0.385637								7.31293	0.457349
	24.8562	0.385635								7.31967	0.457348
	24.8899	0.385629								7.3264	0.457347
	24.9236	0.385664								7.33313	0.457348
	24.9488	0.385631								7.33987	0.457343
	24.9825	0.385633								7.3466	0.457341
										7.35333	0.457346
										7.36007	0.457349
										7.3668	0.457351
										7.37354	0.457349
										7.38027	0.457342
										7.387	0.457324
										7.39374	0.457329
										7.40047	0.457352
										7.40721	0.457348
										7.41394	0.457344
										7.42067	0.457348
										7.42741	0.457352
										7.43414	0.457351
										7.44087	0.45735
										7.44761	0.457352
										7.45434	0.457351
										7.46108	0.457347
										7.46781	0.457346
										7.47454	0.45732
										7.48128	0.457319
										7.48801	0.457201
										7.49475	0.457202
										7.50148	0.457347
										7.50821	0.457347
										7.51495	0.457347
										7.52168	0.457345
										7.52841	0.457343
										7.53515	0.457346
										7.54188	0.457345
										7.54862	0.457341
										7.55535	0.457342
										7.56208	0.457345
										7.56882	0.457347
										7.57555	0.457349
										7.58228	0.457346
										7.58902	0.457343
										7.59575	0.457346
										7.60249	0.457347
										7.60922	0.457348
										7.61595	0.457348
										7.62269	0.457349
										7.62942	0.45735
										7.63616	0.457347
										7.64289	0.457348
										7.64962	0.457349
										7.65636	0.457349
										7.66309	0.457347
										7.66982	0.457124
										7.67656	0.457125
										7.68329	0.457351
										7.69003	0.45735
										7.69676	0.457346
										7.70349	0.45735
										7.71023	0.45735
										7.71696	0.457349
										7.7237	0.457349
										7.73043	0.457349
										7.73716	0.457349
										7.7439	0.457353
										7.75063	0.457353
										7.75736	0.45741
										7.7641	0.4575
										7.77083	0.45753
										7.77757	0.457437
										7.7843	0.457337
										7.79103	0.457334
										7.79777	0.457249
										7.8045	0.457263
										7.81123	0.457367
										7.81797	0.457365
										7.8247	0.457367
										7.83144	0.457365
										7.83817	0.457362
										7.8449	0.457362
										7.85164	0.457402
										7.85837	0.457404
										7.86511	0.457363
										7.87184	0.457494
										7.87857	0.457744
										7.88531	0.457863
										7.89204	0.457866
										7.89877	0.457744
										7.90551	0.45749
										7.91224	0.457408
										7.91898	0.457659
										7.92571	0.457866
										7.93244	0.457866
										7.93918	0.457864
										7.94591	0.457863
										7.95265	0.457859
										7.95938	0.457859
										7.96611	0.457855
										7.97285	0.457849
										7.97958	0.457847
										7.98631	0.457712
										7.99305	0.457714
										7.99978	0.457849
										8.00652	0.457848
										8.01325	0.457851
										8.01998	0.457853
										8.02672	0.457855
										8.03345	0.457855
										8.04018	0.457852
										8.04692	0.457851
										8.05365	0.457853
										8.06039	0.457853
										8.06712	0.457849
										8.07385	0.457847
										8.08059	0.45785
										8.08732	0.457851
										8.09406	0.457849
										8.10079	0.457849
										8.10752	0.457847
										8.11426	0.457847
										8.12099	0.45785
										8.12772	0.457847
										8.13446	0.457849
										8.14119	0.457849
										8.14793	0.45784
										8.15466	0.457834
										8.16139	0.457837
										8.16813	0.457841
										8.17486	0.457838
										8.1816	0.457836
										8.18833	0.457836
										8.19506	0.457835
										8.2018	0.457834
										8.20853	0.457837
										8.21526	0.457835
										8.222	0.457832
										8.22873	0.457835
										8.23547	0.457833
										8.2422	0.45783
										8.24893	0.45783
										8.25567	0.457819
										8.2624	0.457747
										8.26913	0.457766
										8.27587	0.457845
										8.2826	0.457843
										8.28934	0.457844
										8.29607	0.457844
										8.3028	0.457843
										8.30954	0.457843
										8.31627	0.457847
										8.32301	0.457848
										8.32974	0.457843
										8.33647	0.45784
										8.34321	0.457839
										8.34994	0.457841
										8.35667	0.45784
										8.36341	0.457839
										8.37014	0.457844
										8.37688	0.457631
										8.38361	0.457377
										8.39034	0.457341
										8.39708	0.457342
										8.40381	0.457341
										8.41055	0.457436
										8.41728	0.457685
										8.42401	0.45784
										8.43075	0.457838
										8.43748	0.457838
										8.44421	0.457752
										8.45095	0.457679
										8.45768	0.457766
										8.46442	0.457837
										8.47115	0.457837
										8.47788	0.45784
										8.48462	0.45784
										8.49135	0.457768
										8.49808	0.457511
										8.50482	0.457326
										8.51155	0.457358
										8.51829	0.457609
										8.52502	0.457831
										8.53175	0.457627
										8.53849	0.457375
										8.54522	0.457328
										8.55196	0.457331
										8.55869	0.457333
										8.56542	0.457332
										8.57216	0.45733
										8.57889	0.457328
										8.58562	0.457331
										8.59236	0.45733
										8.59909	0.457326
										8.60583	0.457327
										8.61256	0.457332
										8.61929	0.457333
										8.62603	0.457333
										8.63276	0.457334
										8.6395	0.457332
										8.64623	0.457331
										8.65296	0.457334
										8.6597	0.457335
										8.66643	0.457333
										8.67316	0.457333
										8.6799	0.457114
										8.68663	0.457116
										8.69337	0.457338
										8.7001	0.45734
										8.70683	0.457338
										8.71357	0.457337
										8.7203	0.457336
										8.72703	0.457325
										8.73377	0.457323
										8.7405	0.457333
										8.74724	0.457338
										8.75397	0.457342
										8.7607	0.45734
										8.76744	0.457336
										8.77417	0.457333
										8.78091	0.457333
										8.78764	0.457334
										8.79437	0.457336
										8.80111	0.457338
										8.80784	0.45734
										8.81457	0.457338
										8.82131	0.457337
										8.82804	0.457339
										8.83478	0.45734
										8.84151	0.457338
										8.84824	0.457336
										8.85498	0.457327
										8.86171	0.457328
										8.86845	0.457338
										8.87518	0.457333
										8.88191	0.457331
										8.88865	0.457334
										8.89538	0.457338
										8.90211	0.457337
										8.90885	0.457334
										8.91558	0.457337
										8.92232	0.45734
										8.92905	0.457341
										8.93578	0.457339
										8.94252	0.457336
										8.94925	0.457282
										8.95598	0.457284
										8.96272	0.45734
										8.96945	0.457338
										8.97619	0.457336
										8.98292	0.457334
										8.98965	0.457334
										8.99639	0.457333
										9.00312	0.457332
										9.00986	0.457331
										9.01659	0.457322
										9.02332	0.457326
										9.03006	0.457332
										9.03679	0.457329
										9.04352	0.457331
										9.05026	0.457335
										9.05699	0.457335
										9.06373	0.457335
										9.07046	0.457334
										9.07719	0.457331
										9.08393	0.45733
										9.09066	0.457331
										9.0974	0.457331
										9.10413	0.457328
										9.11086	0.457331
										9.1176	0.457332
										9.12433	0.457331
										9.13106	0.457335
										9.1378	0.457336
										9.14453	0.457333
										9.15127	0.457331
										9.158	0.457333
										9.16473	0.457332
										9.17147	0.457331
										9.1782	0.457333
										9.18493	0.457332
										9.19167	0.457336
										9.1984	0.457339
										9.20514	0.457335
										9.21187	0.457335
										9.2186	0.457335
										9.22534	0.457335
										9.23207	0.457337
										9.23881	0.457337
										9.24554	0.457334
										9.25227	0.457332
										9.25901	0.457332
										9.26574	0.457334
										9.27247	0.457333
										9.27921	0.457334
										9.28594	0.457337
										9.29268	0.457333
										9.29941	0.457331
										9.30614	0.457331
										9.31288	0.45733
										9.31961	0.457332
										9.32635	0.457333
										9.33308	0.457334
										9.33981	0.457339
										9.34655	0.457336
										9.35328	0.457326
										9.36001	0.457327
										9.36675	0.457331
										9.37348	0.457331
										9.38022	0.457332
										9.38695	0.457333
										9.39368	0.45733
										9.40042	0.45733
										9.40715	0.457331
										9.41388	0.45733
										9.42062	0.457332
										9.42735	0.457333
										9.43409	0.457334
										9.44082	0.457338
										9.44755	0.457338
										9.45429	0.457335
										9.46102	0.457333
										9.46776	0.457333
										9.47449	0.457333
										9.48122	0.457333
										9.48796	0.457333
										9.49469	0.457333
										9.50142	0.457334
										9.50816	0.457336
										9.51489	0.45734
										9.52163	0.457339
										9.52836	0.457336
										9.53509	0.457336
										9.54183	0.457335
										9.54856	0.457335
										9.5553	0.457337
										9.56203	0.457338
										9.56876	0.457337
										9.5755	0.457333
										9.58223	0.457335
										9.58896	0.457337
										9.5957	0.457335
										9.60243	0.457332
										9.60917	0.457331
										9.6159	0.457335
										9.62263	0.457338
										9.62937	0.457336
										9.6361	0.457336
										9.64283	0.45734
										9.64957	0.457346
										9.6563	0.457253
										9.66304	0.457261
										9.66977	0.457363
										9.6765	0.457359
										9.68324	0.457358
										9.68997	0.457357
										9.69671	0.457354
										9.70344	0.457352
										9.71017	0.457352
										9.71691	0.457258
										9.72364	0.457253
										9.73037	0.457342
										9.73711	0.457341
										9.74384	0.457341
										9.75058	0.457341
										9.75731	0.457339
										9.76404	0.457338
										9.77078	0.457338
										9.77751	0.457339
										9.78425	0.457339
										9.79098	0.45734
										9.79771	0.457343
										9.80445	0.457342
										9.81118	0.457341
										9.81791	0.457343
										9.82465	0.457344
										9.83138	0.457341
										9.83812	0.457341
										9.84485	0.45734
										9.85158	0.457337
										9.85832	0.457336
										9.86505	0.45734
										9.87178	0.457346
										9.87852	0.457344
										9.88525	0.457339
										9.89199	0.457335
										9.89872	0.457336
										9.90545	0.457333
										9.91219	0.457329
										9.91892	0.457334
										9.92566	0.457335
										9.93239	0.457334
										9.93912	0.457322
										9.94586	0.457319
										9.95259	0.457337
										9.95932	0.457346
										9.96606	0.457344
										9.97279	0.457345
										9.97953	0.457348
										9.98626	0.457347
										9.99299	0.45735
										9.99973	0.45735
										10.0065	0.457347
										10.0132	0.457348
										10.0199	0.457349
										10.0267	0.45735
										10.0334	0.457348
										10.0401	0.457344
										10.0469	0.457344
										10.0536	0.457344
										10.0603	0.457343
										10.0671	0.457341
										10.0738	0.457337
										10.0805	0.457338
										10.0873	0.457341
										10.094	0.457347
										10.1007	0.457598
										10.1075	0.457836
										10.1142	0.457585
										10.1209	0.457343
										10.1277	0.457346
										10.1344	0.457351
										10.1411	0.457352
										10.1479	0.457349
										10.1546	0.457347
										10.1613	0.457346
										10.1681	0.457345
										10.1748	0.457346
										10.1815	0.457344
										10.1883	0.457346
										10.195	0.457352
										10.2017	0.457353
										10.2085	0.45735
										10.2152	0.457348
										10.2219	0.457352
										10.2287	0.457352
										10.2354	0.45735
										10.2421	0.457549
										10.2489	0.457799
										10.2556	0.457746
										10.2623	0.457595
										10.2691	0.457698
										10.2758	0.457763
										10.2825	0.457511
										10.2893	0.457337
										10.296	0.457343
										10.3027	0.45735
										10.3095	0.457345
										10.3162	0.457344
										10.323	0.457343
										10.3297	0.457346
										10.3364	0.45735
										10.3432	0.457355
										10.3499	0.457352
										10.3566	0.457348
										10.3634	0.457349
										10.3701	0.457344
										10.3768	0.457342
										10.3836	0.457344
										10.3903	0.457345
										10.397	0.457342
										10.4038	0.457338
										10.4105	0.457336
										10.4172	0.457342
										10.424	0.457346
										10.4307	0.457345
										10.4374	0.457343
										10.4442	0.457339
										10.4509	0.457339
										10.4576	0.457342
										10.4644	0.457341
										10.4711	0.457342
										10.4778	0.457343
										10.4846	0.45748
										10.4913	0.457729
										10.498	0.457841
										10.5048	0.457841
										10.5115	0.457842
										10.5182	0.457845
										10.525	0.457714
										10.5317	0.457459
										10.5384	0.457338
										10.5452	0.457336
										10.5519	0.457376
										10.5586	0.457377
										10.5654	0.45734
										10.5721	0.457341
										10.5788	0.457341
										10.5856	0.457341
										10.5923	0.457451
										10.599	0.457455
										10.6058	0.457345
										10.6125	0.457342
										10.6192	0.457343
										10.626	0.457349
										10.6327	0.45735
										10.6394	0.457349
										10.6462	0.457351
										10.6529	0.457355
										10.6596	0.457357
										10.6664	0.457356
										10.6731	0.457359
										10.6798	0.457339
										10.6866	0.457332
										10.6933	0.457596
										10.7	0.457839
										10.7068	0.457771
										10.7135	0.457525
										10.7202	0.457345
										10.727	0.457201
										10.7337	0.457451
										10.7404	0.457844
										10.7472	0.457847
										10.7539	0.457849
										10.7606	0.457846
										10.7674	0.457724
										10.7741	0.457475
										10.7809	0.457348
										10.7876	0.45735
										10.7943	0.457349
										10.8011	0.457346
										10.8078	0.457347
										10.8145	0.457345
										10.8213	0.457343
										10.828	0.457345
										10.8347	0.457346
										10.8415	0.457345
										10.8482	0.457346
										10.8549	0.457348
										10.8617	0.457345
										10.8684	0.457342
										10.8751	0.457345
										10.8819	0.457347
										10.8886	0.457346
										10.8953	0.457347
										10.9021	0.457346
										10.9088	0.457127
										10.9155	0.457133
										10.9223	0.457357
										10.929	0.457356
										10.9357	0.457354
										10.9425	0.457352
										10.9492	0.457352
										10.9559	0.457346
										10.9627	0.457342
										10.9694	0.457345
										10.9761	0.457347
										10.9829	0.45735
										10.9896	0.45735
										10.9963	0.457348
										11.0031	0.457351
										11.0098	0.457351
										11.0165	0.457348
										11.0233	0.457346
										11.03	0.457345
										11.0367	0.457258
										11.0435	0.457258
										11.0502	0.457345
										11.0569	0.457347
										11.0637	0.45735
										11.0704	0.457349
										11.0771	0.457347
										11.0839	0.457345
										11.0906	0.457343
										11.0973	0.457343
										11.1041	0.457341
										11.1108	0.457343
										11.1175	0.457345
										11.1243	0.457342
										11.131	0.457341
										11.1377	0.457341
										11.1445	0.457342
										11.1512	0.457345
										11.1579	0.457343
										11.1647	0.457342
										11.1714	0.457346
										11.1781	0.457345
										11.1849	0.457345
										11.1916	0.457345
										11.1983	0.457343
										11.2051	0.457344
										11.2118	0.457342
										11.2185	0.457342
										11.2253	0.457342
										11.232	0.45734
										11.2388	0.45734
										11.2455	0.457341
										11.2522	0.457344
										11.259	0.457343
										11.2657	0.45734
										11.2724	0.45734
										11.2792	0.457345
										11.2859	0.457345
										11.2926	0.457341
										11.2994	0.457341
										11.3061	0.457336
										11.3128	0.457333
										11.3196	0.457336
										11.3263	0.457337
										11.333	0.457334
										11.3398	0.457338
										11.3465	0.457344
										11.3532	0.457341
										11.36	0.457333
										11.3667	0.457332
										11.3734	0.457339
										11.3802	0.45734
										11.3869	0.457342
										11.3936	0.457343
										11.4004	0.457343
										11.4071	0.457344
										11.4138	0.457345
										11.4206	0.457346
										11.4273	0.457304
										11.434	0.457305
										11.4408	0.457348
										11.4475	0.457349
										11.4542	0.457348
										11.461	0.457346
										11.4677	0.457343
										11.4744	0.457345
										11.4812	0.457346
										11.4879	0.457344
										11.4946	0.457343
										11.5014	0.457343
										11.5081	0.457344
										11.5148	0.457345
										11.5216	0.457345
										11.5283	0.457344
										11.535	0.457342
										11.5418	0.457341
										11.5485	0.45734
										11.5552	0.457554
										11.562	0.457798
										11.5687	0.457584
										11.5754	0.457344
										11.5822	0.457344
										11.5889	0.457539
										11.5956	0.457554
										11.6024	0.457487
										11.6091	0.457474
										11.6158	0.457344
										11.6226	0.457343
										11.6293	0.457346
										11.636	0.457351
										11.6428	0.457371
										11.6495	0.45751
										11.6562	0.45748
										11.663	0.457333
										11.6697	0.457339
										11.6764	0.457398
										11.6832	0.457642
										11.6899	0.457834
										11.6967	0.457842
										11.7034	0.457841
										11.7101	0.45784
										11.7169	0.457843
										11.7236	0.457844
										11.7303	0.457842
										11.7371	0.457838
										11.7438	0.457839
										11.7505	0.457842
										11.7573	0.457843
										11.764	0.457843
										11.7707	0.457842
										11.7775	0.457842
										11.7842	0.457845
										11.7909	0.457846
										11.7977	0.457845
										11.8044	0.457845
										11.8111	0.457842
										11.8179	0.457842
										11.8246	0.457844
										11.8313	0.45784
										11.8381	0.457838
										11.8448	0.457838
										11.8515	0.457838
										11.8583	0.457838
										11.865	0.457837
										11.8717	0.457836
										11.8785	0.457835
										11.8852	0.457836
										11.8919	0.457838
										11.8987	0.457835
										11.9054	0.457831
										11.9121	0.45783
										11.9189	0.457838
										11.9256	0.457838
										11.9323	0.457835
										11.9391	0.457839
										11.9458	0.457843
										11.9525	0.457843
										11.9593	0.457844
										11.966	0.457845
										11.9727	0.457845
										11.9795	0.457841
										11.9862	0.457837
										11.9929	0.45784
										11.9997	0.457838
										12.0064	0.457836
										12.0131	0.457839
										12.0199	0.45784
										12.0266	0.457841
										12.0333	0.45784
										12.0401	0.457839
										12.0468	0.457839
										12.0535	0.457838
										12.0603	0.457835
										12.067	0.457834
										12.0737	0.457835
										12.0805	0.457832
										12.0872	0.457833
										12.0939	0.457838
										12.1007	0.457838
										12.1074	0.457836
										12.1141	0.457838
										12.1209	0.457839
										12.1276	0.457841
										12.1343	0.457845
										12.1411	0.457845
										12.1478	0.457844
										12.1546	0.457843
										12.1613	0.457842
										12.168	0.457839
										12.1748	0.457837
										12.1815	0.457839
										12.1882	0.457842
										12.195	0.457843
										12.2017	0.457848
										12.2084	0.457847
										12.2152	0.457843
										12.2219	0.457844
										12.2286	0.457769
										12.2354	0.457765
										12.2421	0.457837
										12.2488	0.457842
										12.2556	0.457844
										12.2623	0.45784
										12.269	0.457837
										12.2758	0.457837
										12.2825	0.457829
										12.2892	0.457831
										12.296	0.45784
										12.3027	0.45784
										12.3094	0.45784
										12.3162	0.45784
										12.3229	0.457839
										12.3296	0.457838
										12.3364	0.457837
										12.3431	0.45802
										12.3498	0.458271
										12.3566	0.458337
										12.3633	0.458283
										12.37	0.458071
										12.3768	0.457948
										12.3835	0.458161
										12.3902	0.45821
										12.397	0.457961
										12.4037	0.458025
										12.4104	0.458277
										12.4172	0.458346
										12.4239	0.458343
										12.4306	0.458341
										12.4374	0.458345
										12.4441	0.458345
										12.4508	0.458342
										12.4576	0.458345
										12.4643	0.458344
										12.471	0.458343
										12.4778	0.458342
										12.4845	0.458341
										12.4912	0.458342
										12.498	0.458346
										12.5047	0.458347
										12.5114	0.458345
										12.5182	0.458344
										12.5249	0.458343
										12.5316	0.458343
										12.5384	0.458345
										12.5451	0.458345
										12.5518	0.458346
										12.5586	0.458347
										12.5653	0.458348
										12.572	0.458345
										12.5788	0.458343
										12.5855	0.458344
										12.5922	0.458345
										12.599	0.458347
										12.6057	0.458347
										12.6125	0.458346
										12.6192	0.458346
										12.6259	0.458345
										12.6327	0.458347
										12.6394	0.458351
										12.6461	0.458366
										12.6529	0.458619
										12.6596	0.458838
										12.6663	0.458699
										12.6731	0.458722
										12.6798	0.45886
										12.6865	0.458856
										12.6933	0.458855
										12.7	0.458859
										12.7067	0.458858
										12.7135	0.458854
										12.7202	0.458858
										12.7269	0.458862
										12.7337	0.458859
										12.7404	0.458858
										12.7471	0.45886
										12.7539	0.458858
										12.7606	0.458855
										12.7673	0.458861
										12.7741	0.458863
										12.7808	0.458858
										12.7875	0.458858
										12.7943	0.458857
										12.801	0.458854
										12.8077	0.458854
										12.8145	0.458856
										12.8212	0.458855
										12.8279	0.458856
										12.8347	0.458846
										12.8414	0.458843
										12.8481	0.458853
										12.8549	0.458856
										12.8616	0.458861
										12.8683	0.458864
										12.8751	0.458863
										12.8818	0.458859
										12.8885	0.458859
										12.8953	0.45886
										12.902	0.458858
										12.9087	0.458858
										12.9155	0.458861
										12.9222	0.45891
										12.9289	0.459162
										12.9357	0.459366
										12.9424	0.459365
										12.9491	0.459364
										12.9559	0.459361
										12.9626	0.459358
										12.9693	0.459362
										12.9761	0.459365
										12.9828	0.459363
										12.9895	0.459361
										12.9963	0.45936
										13.003	0.459362
										13.0097	0.459364
										13.0165	0.459365
										13.0232	0.459365
										13.0299	0.459365
										13.0367	0.45943
										13.0434	0.459679
										13.0501	0.459866
										13.0569	0.459869
										13.0636	0.459868
										13.0704	0.459869
										13.0771	0.459868
										13.0838	0.459867
										13.0906	0.459868
										13.0973	0.459866
										13.104	0.459867
										13.1108	0.459869
										13.1175	0.459867
										13.1242	0.459865
										13.131	0.459945
										13.1377	0.460203
										13.1444	0.460381
										13.1512	0.46038
										13.1579	0.460378
										13.1646	0.460379
										13.1714	0.46038
										13.1781	0.460365
										13.1848	0.460361
										13.1916	0.460374
										13.1983	0.460377
										13.205	0.460378
										13.2118	0.460374
										13.2185	0.460375
										13.2252	0.460375
										13.232	0.460378
										13.2387	0.46063
										13.2454	0.460874
										13.2522	0.460873
										13.2589	0.460878
										13.2656	0.460882
										13.2724	0.460883
										13.2791	0.460885
										13.2858	0.46088
										13.2926	0.460877
										13.2993	0.460878
										13.306	0.460873
										13.3128	0.460871
										13.3195	0.460875
										13.3262	0.460875
										13.333	0.46109
										13.3397	0.461341
										13.3464	0.461376
										13.3532	0.461378
										13.3599	0.461377
										13.3666	0.461376
										13.3734	0.461379
										13.3801	0.46139
										13.3868	0.461642
										13.3936	0.461888
										13.4003	0.461893
										13.407	0.461891
										13.4138	0.461889
										13.4205	0.46189
										13.4272	0.46189
										13.434	0.461897
										13.4407	0.462021
										13.4474	0.462273
[truncated: 1,269 more rows]
