# Supplementary material for: Phosphoantigens glue butyrophilin 3A1 and 2A1 to activate Vγ9Vδ2 T cells
Source: Nature. 2023 Sep 6;621(7980):840–8. doi: 10.1038/s41586-023-06525-3 (PMC10533412; doi:10.1038/s41586-023-06525-3)
Supplement: Supplementary file 9 — Source Data Extended Data Fig. 2 [file 41586_2023_6525_MOESM9_ESM.xlsx]

## Sheet: Ext. Fig. 2g
	#	∆C					R477A					T510M					V511D					V511W					D455G/E457R					T510A					V511A					WT					NT
	-4	24.3929	22.5771	24.5223	21.1264	20.5906	27.1402	22.713	20.8112	18.7455	24.948	26.6209	21.4602	20.8567	20.4304	18.8297	NaN	26.3805	21.8756	21.4977	25.8839	16.6959	11.5528	9.09821	9.93354	12.7077	15.5696	13.5233	16.5219	14.9452	16.8424	23.0622	13.1899	25.4446	20.5017	30.402	22.0043	20.976	14.2284	14.256	21.6977	36.451	32.0598	27.9322	32.5788	33.8339	18.0718	17.2629	12.4116
	-5	12.727	20.7199	18.2049	10.4416	12.4559	17.6645	13.4003	12.7614	11.8342	10.7665	10.8926	10.3925	7.76714	5.95677	-0.205542	19.023	13.2285	18.6182	8.33349	14.9357	2.41123	0.898281	-0.712984	0.357521	2.45391	6.89404	3.40264	1.72849	2.04466	5.09501	11.1551	3.96977	6.84631	10.5456	13.4764	5.78831	8.24866	-1.02123	-3.35241	0.70613	31.4363	29.2522	21.756	26.6477	32.6743	9.17342	10.5971	3.77377
	-6	11.131	9.38522	17.7387	10.1233	13.1415	17.5308	10.6178	12.1123	8.59028	8.32884	10.9507	7.65166	9.22859	5.788	1.30279	12.8784	4.46343	8.13938	-3.56863	5.04773	1.15076	2.49511	0.274102	1.26016	0.662003	1.34949	1.12612	-2.21864	3.75841	3.04016	12.7206	-0.381551	7.96247	3.97469	3.88289	0.943777	2.39508	-4.70085	-7.56779	0.543389	21.0738	16.0937	14.2318	14.8451	21.7582	9.27903	2.74426	0.265072
	-7	6.48036	12.3124	15.1366	5.9748	8.62658	14.1353	10.8136	10.5306	7.38029	5.54909	10.0288	1.31551	2.83656	3.43309	3.51863	13.87	5.87982	7.30366	1.06413	6.5458	-0.704582	-0.72421	-0.468904	0.507062	1.0337	3.5406	-0.462114	-2.76364	2.5897	1.07082	10.4475	10.0772	2.27208	11.4213	9.49843	0.568861	-1.67941	-0.541735	-7.47307	6.27917	10.1366	4.91829	0.874438	2.62742	6.46515	4.77333	0.480735	-2.93571
	-8	4.23867	6.92673	16.8709	6.33078	9.46669	12.1558	6.66213	7.98516	4.20945	3.04277	3.80435	-0.267446	2.01863	3.61025	-0.620639	10.3808	1.89641	1.93983	1.10228	5.73973	-0.778187	-0.935388	-4.86668	-1.06015	-0.955086	-0.421497	-0.239938	-2.65019	0.967003	2.60847	11.6656	1.35171	4.73096	5.3328	3.43581	7.51	-5.82374	-1.90481	-6.82225	1.57361	4.86283	2.07322	-0.100737	-2.10446	4.69329	3.35519	-2.45044	-2.70201
	-9	6.90409	6.94462	16.5006	9.2234	9.8677	8.32967	5.2634	7.36773	2.40987	3.22102	7.01669	0.0743792	8.58996	NaN	0.651723	9.45137	3.16647	3.39642	0.160322	9.27849	1.00387	-3.28143	-0.938989	0.252003	2.19762	4.70343	-1.96296	-2.50204	-0.6881	2.04429	11.7627	1.84244	18.0312	12.5106	5.63771	-4.35375	-2.35488	-3.66047	-5.10182	7.96578	4.91699	-0.237491	-4.86235	-3.55635	0.993198	6.95433	-6.26842	-5.16966
[truncated: 13 more columns]

## Sheet: Ext. Fig. 2h
	#	∆C	R477A	T510A	T510M	V511A	V511D	V511W	D455G/E457R	WT	NT
	1	41	36.9	39.3	38.5	37.2	41.9	42	45.4	48.2	1.56
	2	38.8	34.7	38.1	37.3	33.7	40.3	40.2	41.8	45.2	0.97
	3	41	38.2	36.4	37.5	31.4	41.1	41.6	45.7	44.9	0.63
	4	43.3	39.5	39.2	38.1	36.3	41.6	42.4	43.5	38.6	1.55
	Mean	41.03	37.33	38.25	37.85	34.65	41.23	41.55	44.1	44.23	1.178
	SEM	0.9187	1.023	0.6739	0.2754	1.313	0.3497	0.4787	0.9083	2.018	0.2287
