# Supplementary material for: Phosphoantigens glue butyrophilin 3A1 and 2A1 to activate Vγ9Vδ2 T cells
Source: Nature. 2023 Sep 6;621(7980):840–8. doi: 10.1038/s41586-023-06525-3 (PMC10533412; doi:10.1038/s41586-023-06525-3)
Supplement: Supplementary file 10 — Source Data Extended Data Fig. 3 [file 41586_2023_6525_MOESM10_ESM.xlsx]

## Sheet: Ext. Fig. 3a
	#	Ctrl						Zol 5uM						Zol 10uM								Table Analyzed	Extended data Fig.3a							Within each row, compare columns (simple effects within rows)											Means	Ctrl	Zol 5uM	Zol 10uM	Row means
	WT	2.07319	21.1176	15.0594	19.772	1.55561	11.9075	50.9475	44.7242	47.3741	51.98	52.1516	50.4229	87.5081	79.8632	83.2214	78.457	82.4021	82.9582																						WT	11.91	49.6	82.4	47.97
	2A1 KO	17.8118	15.975	22.8176	15.3535	14.8906	18.6514	23.7983	22.3021	21.6265	19.9058	15.6125	13.3048	13.9611	11.4043	16.8678	30.6773	18.9929	15.4934			Two-way ANOVA	Ordinary							Number of families	2										2A1 KO	17.58	19.43	17.9	18.3
																						Alpha	0.05							Number of comparisons per family	2										Column means	14.75	34.51	50.15	33.14
																														Alpha	0.05
																						Source of Variation	% of total variation	P value	P value summary	Significant?
																						Interaction	31.2	<0.0001	****	Yes				Šídák's multiple comparisons test	Mean Diff.	95.00% CI of diff.	Below threshold?	Summary	Adjusted P Value
																						Row Factor	33.47	<0.0001	****	Yes
																						Column Factor	31.91	<0.0001	****	Yes				WT
																														Ctrl vs. Zol 5uM	-37.69	-44.75 to -30.62	Yes	****	<0.0001
																						ANOVA table	SS	DF	MS	F (DFn, DFd)	P value			Ctrl vs. Zol 10uM	-70.49	-77.55 to -63.43	Yes	****	<0.0001
																						Interaction	7387	2	3694	F (2, 30) = 136.8	P<0.0001
																						Row Factor	7922	1	7922	F (1, 30) = 293.5	P<0.0001			2A1 KO
																						Column Factor	7554	2	3777	F (2, 30) = 139.9	P<0.0001			Ctrl vs. Zol 5uM	-1.842	-8.903 to 5.219	No	ns	0.7919
																						Residual	809.8	30	26.99					Ctrl vs. Zol 10uM	-0.3162	-7.377 to 6.745	No	ns	0.9931
																						Difference between row means
																						Mean of WT	47.97							Test details	Mean 1	Mean 2	Mean Diff.	SE of diff.	N1	N2	t	DF
																						Mean of 2A1 KO	18.3
																						Difference between means	29.67							WT
																						SE of difference	1.732							Ctrl vs. Zol 5uM	11.91	49.6	-37.69	3	6	6	12.56	30
																						95% CI of difference	26.13 to 33.21							Ctrl vs. Zol 10uM	11.91	82.4	-70.49	3	6	6	23.5	30
																						Data summary								2A1 KO
																						Number of columns (Column Factor)	3							Ctrl vs. Zol 5uM	17.58	19.43	-1.842	3	6	6	0.614	30
																						Number of rows (Row Factor)	2							Ctrl vs. Zol 10uM	17.58	17.9	-0.3162	3	6	6	0.1054	30
																						Number of values	36

## Sheet: Ext. Fig. 3c
	HMBPP
	#	WT			∆C						WT	∆C
	-4	70.1646	71.1001	71.513	41.112	41.0173	41.0139			log(agonist) vs. response (three parameters)
	-5	64.2316	64.2674	65.8786	23.0147	25.2364	24.5941			Best-fit values
	-6	56.2518	58.0065	60.1294	18.5277	22.0034	20.9688			Bottom	30.67	18.53
	-7	48.0249	51.1234	56.1132	26.9403	18.9725	19.5843			Top	62.96	50.91
	-8	44.2956	44.0311	51.5761	23.996	19.5568	15.4363			LogEC50	-7.891	-4.358
	-9	35.2231	37.6052	42.4431	20.428	19.6068	15.0611			EC50	1.286e-08	4.39e-05
	-10	29.643	30.0604	32.9175	15.4573	16.0868	15.1497			Span	32.29	32.38
	-11	26.3218	25.6969	24.6851	16.8095	15.8259	16.2096			95% CI (profile likelihood)
										Bottom	25.51 to 36.11	17.03 to 20.02
										Top	58.84 to 68.30	41.73 to ???
										LogEC50	-8.549 to -6.932	-4.800 to ???
										EC50	2.824e-009 to 1.169e-007	1.586e-005 to ???
										Goodness of Fit
										Degrees of Freedom	21	21
										R squared	0.87	0.8765
										Sum of Squares	722	184.2
										Sy.x	5.864	2.962
										Number of points
										# of X values	24	24
										# Y values analyzed	24	24
	DMAPP
		WT			∆C					Table Analyzed	DMAPP																		Means	WT	∆C	Row means
	-3	67.6357	66.8005	64.9272	46.3428	49.8006	54.0592											Compare each cell mean with the other cell mean in that row											-3	66.45	50.07	58.26
	-4	51.6139	52.9591	46.7133	28.2229	33.1127	37.2268			Two-way ANOVA	Ordinary																		-4	50.43	32.85	41.64
	-5	27.5187	30.1465	16.4296	3.15266	7.02659	12.531			Alpha	0.05							Number of families	1										-5	24.7	7.57	16.13
	-6	16.7353	16.8396	1.90415	-7.05154	-6.98344	-2.33319											Number of comparisons per family	8										-6	11.83	-5.456	3.185
	-7	14.3939	14.8552	17.4711	-4.36718	-8.1249	-6.954			Source of Variation	% of total variation	P value	P value summary	Significant?				Alpha	0.05										-7	15.57	-6.482	4.546
	-8	15.6376	16.0032	17.6429	-3.94004	-7.78168	-6.41842			Interaction	0.2491	0.8393	ns	No															-8	16.43	-6.047	5.191
	-9	15.8717	18.2997	11.8213	-4.73556	-6.26627	-4.71571			Row Factor	78.86	<0.0001	****	Yes				Šídák's multiple comparisons test	Mean Diff.	95.00% CI of diff.	Below threshold?	Summary	Adjusted P Value						-9	15.33	-5.239	5.046
	-10	19.1442	5.93293	16.3962	-6.08195	-3.81111	-6.54813			Column Factor	18.54	<0.0001	****	Yes															-10	13.82	-5.48	4.172
																		WT - ∆C											Column means	26.82	7.723	17.27
										ANOVA table	SS	DF	MS	F (DFn, DFd)	P value			-3	16.39	6.455 to 26.32	Yes	***	0.0003
										Interaction	58.81	7	8.401	F (7, 32) = 0.4835	P=0.8393			-4	17.57	7.643 to 27.51	Yes	****	<0.0001
										Row Factor	18616	7	2659	F (7, 32) = 153.1	P<0.0001			-5	17.13	7.196 to 27.06	Yes	***	0.0001
										Column Factor	4376	1	4376	F (1, 32) = 251.9	P<0.0001			-6	17.28	7.350 to 27.21	Yes	***	0.0001
										Residual	556	32	17.37					-7	22.06	12.12 to 31.99	Yes	****	<0.0001
																		-8	22.47	12.54 to 32.41	Yes	****	<0.0001
										Difference between column means								-9	20.57	10.64 to 30.50	Yes	****	<0.0001
										Mean of WT	26.82							-10	19.3	9.373 to 29.24	Yes	****	<0.0001
										Mean of ∆C	7.723
										Difference between means	19.1
										SE of difference	1.203							Test details	Mean 1	Mean 2	Mean Diff.	SE of diff.	N1	N2	t	DF
										95% CI of difference	16.65 to 21.55
																		WT - ∆C
										Data summary								-3	66.45	50.07	16.39	3.403	3	3	4.815	32
										Number of columns (Column Factor)	2							-4	50.43	32.85	17.57	3.403	3	3	5.164	32
										Number of rows (Row Factor)	8							-5	24.7	7.57	17.13	3.403	3	3	5.033	32
										Number of values	48							-6	11.83	-5.456	17.28	3.403	3	3	5.078	32
																		-7	15.57	-6.482	22.06	3.403	3	3	6.481	32
																		-8	16.43	-6.047	22.47	3.403	3	3	6.604	32
																		-9	15.33	-5.239	20.57	3.403	3	3	6.044	32
																		-10	13.82	-5.48	19.3	3.403	3	3	5.672	32
	IPP
		WT			∆C					Table Analyzed	IPP							Compare each cell mean with the other cell mean in that row											Means	WT	∆C	Row means
	-3	80.272	79.8722	81.6589	65.5729	68.622	64.5211																						-3	80.6	66.24	73.42
	-4	65.5992	65.1182	59.3975	36.6007	47.2763	40.914			Two-way ANOVA	Ordinary							Number of families	1										-4	63.37	41.6	52.48
	-5	35.2807	27.2598	23.4468	1.84012	2.69893	0.499429			Alpha	0.05							Number of comparisons per family	8										-5	28.66	1.679	15.17
	-6	15.0716	6.17041	-1.34145	-15.1198	-17.7309	-13.3339											Alpha	0.05										-6	6.634	-15.39	-4.381
	-7	11.2422	4.02284	1.65406	-18.7728	-18.1549	-17.992			Source of Variation	% of total variation	P value	P value summary	Significant?															-7	5.64	-18.31	-6.333
	-8	11.2149	6.57071	-0.579733	-15.5368	-14.5401	-20.0505			Interaction	0.2814	0.6215	ns	No				Šídák's multiple comparisons test	Mean Diff.	95.00% CI of diff.	Below threshold?	Summary	Adjusted P Value						-8	5.735	-16.71	-5.487
	-9	7.56132	7.58226	-7.91199	-16.44	-18.8245	-18.5163			Row Factor	86.65	<0.0001	****	Yes															-9	2.411	-17.93	-7.758
	-10	9.04068	9.77275	-8.17899	-16.8802	-17.0673	-15.8455			Column Factor	11.38	<0.0001	****	Yes				WT - ∆C											-10	3.545	-16.6	-6.526
																		-3	14.36	2.292 to 26.43	Yes	*	0.0119						Column means	24.57	3.072	13.82
										ANOVA table	SS	DF	MS	F (DFn, DFd)	P value			-4	21.77	9.704 to 33.84	Yes	****	<0.0001
										Interaction	137.1	7	19.59	F (7, 32) = 0.7636	P=0.6215			-5	26.98	14.91 to 39.05	Yes	****	<0.0001
										Row Factor	42232	7	6033	F (7, 32) = 235.1	P<0.0001			-6	22.03	9.958 to 34.10	Yes	****	<0.0001
										Column Factor	5548	1	5548	F (1, 32) = 216.2	P<0.0001			-7	23.95	11.88 to 36.02	Yes	****	<0.0001
										Residual	821.1	32	25.66					-8	22.44	10.37 to 34.51	Yes	****	<0.0001
																		-9	20.34	8.267 to 32.41	Yes	***	0.0002
										Difference between column means								-10	20.14	8.072 to 32.21	Yes	***	0.0002
										Mean of WT	24.57
										Mean of ∆C	3.072
										Difference between means	21.5							Test details	Mean 1	Mean 2	Mean Diff.	SE of diff.	N1	N2	t	DF
										SE of difference	1.462
										95% CI of difference	18.52 to 24.48							WT - ∆C
																		-3	80.6	66.24	14.36	4.136	3	3	3.473	32
										Data summary								-4	63.37	41.6	21.77	4.136	3	3	5.265	32
										Number of columns (Column Factor)	2							-5	28.66	1.679	26.98	4.136	3	3	6.524	32
										Number of rows (Row Factor)	8							-6	6.634	-15.39	22.03	4.136	3	3	5.326	32
										Number of values	48							-7	5.64	-18.31	23.95	4.136	3	3	5.79	32
																		-8	5.735	-16.71	22.44	4.136	3	3	5.427	32
																		-9	2.411	-17.93	20.34	4.136	3	3	4.917	32
																		-10	3.545	-16.6	20.14	4.136	3	3	4.87	32

## Sheet: Ext. Fig. 3e
	#	R449A/R469A	H471G/I472A/Y473A	Y464A-T474A	∆C	WT	NT
	1	43.4	40.3	43.5	41	48.2	1.56
	2	40.9	37.5	47.6	38.8	45.2	0.97
	3	44.3	39.2	45.7	41	44.9	0.63
	4	41.2	40.2	42.6	43.3	38.6	1.55
	Mean	42.45	39.3	44.85	41.03	44.23	1.178
	SEM	0.8312	0.6494	1.124	0.9187	2.018	0.2287
