# Supplementary material for: Phosphoantigens glue butyrophilin 3A1 and 2A1 to activate Vγ9Vδ2 T cells
Source: Nature. 2023 Sep 6;621(7980):840–8. doi: 10.1038/s41586-023-06525-3 (PMC10533412; doi:10.1038/s41586-023-06525-3)
Supplement: Supplementary file 11 — Source Data Extended Data Fig. 6 [file 41586_2023_6525_MOESM11_ESM.xlsx]

## Sheet: Ext. Fig. 6c
	CHO-K1
		2A2 WT						G352Y354QR						W374R						M506T						W374R/M506T						G44Y46QR/M506T/W374R						2A1 WT						NT
	2A2 (full)	24.711	24.1611	21.8008	21.1922	21.9586	21.2117	30.3004	26.8419	25.7595	25.2645	27.9378	21.4076	32.3894	34.91	31.1306	33.5295	31.6807	26.8	25.3673	22.1761	19.7396	19.6821	23.0323	22.5533	26.4657	32.5451	31.021	35.1153	33.462	29.2836	25.4704	22.0376	22.0772	22.0574	22.4141	21.7614	108.403	121.574	109.076	124.04	120.202	129.571	23.1525	18.0148	21.545	18.7679	21.0945	21.388
	2A2 (with 2A1 JM)	40.1389	53.0826	54.6793	57.3533	48.5022	53.7191	32.969	41.8727	41.3885	43.3864	35.2981	37.8673	32.7234	38.761	37.2367	41.8242	36.8648	37.8205	36.4016	44.0022	43.0674	44.2246	41.7514	42.8226	34.2514	40.9303	41.1953	44.5218	42.6516	35.2981	25.0385	25.9251	25.6561	30.9991	24.2424	21.1335	108.403	121.574	109.076	124.04	120.202	129.571	23.1525	18.0148	21.545	18.7679	21.0945	21.388
	2A2 (with 2A1 EC)	102.412	91.6491	56.6572	67.2608	68.8513	NaN	73.835	79.72	60.3684	64.2387	53.4231	NaN	75.7437	82.1058	56.074	52.9459	57.8236	NaN	85.764	80.5683	54.1123	65.2991	66.9427	NaN	88.627	69.0634	66.3064	60.5805	54.9076	NaN	119.643	99.8138	81.7347	67.0487	75.2135	NaN	197.102	186.392	137.404	127.966	NaN	NaN	77.3484	73.074	75.9745	60.2887	75.2112	NaN
	the active chimera	23.2729	18.56	20.298	21.722	21.0164	19.1284	26.8419	25.7388	26.57	23.9179	23.9179	28.7472	25.2028	22.8923	18.2775	22.1563	24.2424	22.8124	66.3015	63.6972	58.5024	66.7059	66.3015	61.218	90.0889	111.786	99.5424	115.251	106.78	101.426	110.82	135.95	108.049	126.413	129.265	114.888	108.403	121.574	109.076	124.04	120.202	129.571	23.1525	18.0148	21.545	18.7679	21.0945	21.388
	BTN2A-/- MIA PaCa2
		2A2 WT					G352Y354QR					W374R					M506T					W374R/M506T					G44Y46QR/M506T/W374R					2A1 WT					NT
	2A2 (full)	17.4946	15.9759	17.0964	15.2543	15.9037	15.7232	9.94756	8.62989	9.27047	10.3757	15.1101	10.34	9.27047	8.77217	8.66546	15.6871	11.2688	8.27439	8.52321	9.09245	12.1636	10.1973	7.99017	8.59433	7.88363	14.8219	15.615	11.7697	11.6266	11.4119	NaN	285.917	248.779	200.999	218.616	21.2987	14.5348	13.5897	11.743	11.989
	2A2 (with 2A1 JM)	24.1989	24.4894	20.5129	18.9842	25.029	17.0456	8.50879	9.1221	7.73246	8.91762	15.0283	9.49026	8.75407	7.16079	8.05926	20.1822	14.946	11.579	9.40844	10.9232	20.0582	8.83585	7.7733	6.75265	7.03833	15.522	7.69161	6.54864	5.56995	6.38546	NaN	285.917	248.779	200.999	218.616	21.2987	14.5348	13.5897	11.743	11.989
	2A2 (with 2A1 EC)	22.52	14.5482	10.7851	10.5638	9.82599	11.0802	5.62137	6.50646	5.25259	4.22006	11.8918	6.50646	5.32634	5.25259	4.29381	15.1386	8.35056	5.32634	5.99015	8.12926	8.57187	6.4327	3.70382	4.44131	1.56527	21.4864	13.9579	14.1792	15.0648	13.1462	188.338	182.002	170.678	155.119	156.31	5.99015	0.754166	2.45015	1.19658	0.827901
	the active chimera	29.8059	19.9711	15.545	15.4124	12.1029	12.3233	4.0194	3.88802	2.70623	4.23839	14.6615	5.02707	2.70623	3.93181	3.84423	145.179	160.345	147.987	NaN	171.373	185.35	237.029	194.004	257.449	208.627	179.409	217.604	258.328	231.719	195.65	NaN	285.917	248.779	200.999	218.616	21.2987	14.5348	13.5897	11.743	11.989

## Sheet: Ext. Fig. 6d
	log(Concentration)/M	2A2 WT					G352Y354QR					W374R					M506T					W374R/M506T					G352Y354QR/M506T/W374R					2A1 WT								2A2 WT	G352Y354QR	W374R	M506T	W374R/M506T	G352Y354QR/M506T/W374R	2A1 WT
	-11	26.2146	23.6796	18.1757	16.4218	9.96398	15.2208	24.3099	22.1798	10.3567	16.1932	7.87062	15.308	11.2726	1.54183	NaN	12.0503	13.1691	11.9774	12.3884	NaN	14.464	23.4373	17.9696	9.35843	NaN	24.4796	21.0893	27.9956	25.6903	NaN	37.0992	37.7823	31.6283	33.299	NaN			log(agonist) vs. response (three parameters)
	-10	19.7211	21.7698	20.0926	12.4761	18.3273	18.9051	17.0926	18.5228	25.055	19.8707	21.367	13.9753	11.2263	20.4418	NaN	16.0462	17.2506	13.7473	19.5199	NaN	22.5838	13.7098	18.9275	14.6437	NaN	32.3401	35.9027	28.2403	29.4024	NaN	37.4815	37.4132	31.3238	36.3739	NaN			Best-fit values
	-9	20.5329	19.2009	14.8043	25.8353	15.8161	15.1679	17.0535	19.896	18.8845	23.8487	NaN	22.0444	19.8768	13.5363	NaN	20.3704	17.541	16.4187	14.6666	NaN	21.5811	36.1099	26.7251	15.5822	NaN	34.1897	37.1625	39.3212	35.7304	NaN	34.9062	40.5259	50.5138	42.0671	NaN			Bottom	21.2	19.82	17.13	17.84	21.03	32.14	37.79
	-8	24.5391	25.7094	17.5853	23.3123	18.1396	23.4028	30.1642	24.0992	21.6494	19.3313	15.9634	23.445	24.6845	16.6026	NaN	20.1825	28.008	27.8962	23.1843	27.5527	22.7221	20.1305	28.6676	27.6307	31.9132	35.4537	37.6799	35.1366	39.0415	37.3942	36.88	39.825	42.9325	40.069	46.877			Top	35.37	27.1	35.54	50.2	48.19	54.4	61.87
	-7	22.6915	32.5036	24.6641	24.5954	20.2723	16.9767	15.8193	24.2178	18.6238	23.066	15.826	22.0998	17.5405	25.7909	NaN	32.6617	18.3815	26.9811	29.1916	NaN	29.4105	30.8362	27.6878	35.9841	NaN	40.1923	40.3934	42.8171	34.3291	NaN	53.0549	47.6362	52.1407	48.9121	NaN			LogEC50	-4.775	-6.154	-5.131	-6.574	-6.72	-6.754	-7.045
	-6	26.1991	28.5572	21.4722	23.7973	27.2805	19.9493	22.7054	24.2337	24.6578	29.8289	12.8085	29.8663	19.7954	24.3069	NaN	29.5916	50.0116	41.894	43.0254	NaN	31.5719	48.4838	39.742	43.9817	NaN	42.7974	49.3233	56.5117	52.4686	NaN	47.7395	60.4642	63.4777	58.5635	NaN			EC50	1.679e-05	7.013e-07	7.397e-06	2.665e-07	1.907e-07	1.763e-07	9.026e-08
	-5	23.3905	28.0228	28.4043	20.2675	27.5063	25.3949	27.0192	30.1262	26.2382	25.7105	22.6823	28.9429	27.664	26.2816	NaN	49.3584	56.6897	56.8919	46.914	NaN	40.1735	46.4729	55.8283	49.5686	NaN	56.7916	55.5611	57.2473	52.4263	NaN	60.7916	64.2041	64.5342	62.1519	NaN			Span	14.17	7.278	18.41	32.36	27.17	22.27	24.09
	-4	29.9772	36.0104	31.169	34.0181	36.3266	23.9185	27.6762	23.2612	30.3158	28.6435	27.2549	35.1917	37.8655	35.1447	37.7367	48.6051	54.2319	46.8432	45.7984	48.8102	46.3191	49.7259	51.3247	51.7349	48.2332	55.8656	50.4853	55.8033	54.7602	51.772	63.1971	62.5517	59.8326	64.6361	NaN			95% CI (profile likelihood)
																																							Bottom	??? to 22.96	18.13 to 21.46	14.19 to 19.77	14.90 to 20.68	17.66 to 24.29	29.67 to 34.53	35.31 to 40.18
																																							Top	25.75 to ???	24.53 to 30.03	28.68 to 49.67	46.39 to 54.23	44.11 to 52.71	51.42 to 57.53	59.02 to 64.83
																																							LogEC50	-8.503 to ???	-7.308 to -5.197	-6.428 to -4.107	-6.989 to -6.177	-7.291 to -6.128	-7.231 to -6.293	-7.461 to -6.634
																																							EC50	3.143e-009 to ???	4.917e-008 to 6.346e-006	3.735e-007 to 7.810e-005	1.025e-007 to 6.651e-007	5.113e-008 to 7.445e-007	5.878e-008 to 5.096e-007	3.458e-008 to 2.323e-007
																																							Goodness of Fit
																																							Degrees of Freedom	37	37	29	31	31	31	30
																																							R squared	0.4674	0.398	0.5827	0.8774	0.8079	0.8344	0.8652
																																							Sum of Squares	763.1	536.5	961.5	928	1130	635.4	566.1
																																							Sy.x	4.541	3.808	5.758	5.471	6.038	4.527	4.344
																																							Number of points
																																							# of X values	40	40	40	40	40	40	40
																																							# Y values analyzed	40	40	32	34	34	34	33

## Sheet: Ext. Fig. 6f
	#	2A2 W374R/M506T (full)	2A2 W374R/M506T (with 2A1 JM)	2A2 W374R/M506T (with 2A1 EC)	the active chimera	2A1 WT	NT
	1	7.49	27.2	34.8	43.4	39.9	1.7
	2	6.48	27.2	34	40.3	35.7	1.56
	3	7.65	30.5	36.8	40.2	45.6	1.34
	4	7.89	28.6	35.2	37.4	47.1	0.71
	Mean	7.378	28.38	35.2	40.33	42.08	1.328
	SEM	0.3103	0.7814	0.5888	1.226	2.631	0.2188
