# Supplementary material for: Phosphoantigens glue butyrophilin 3A1 and 2A1 to activate Vγ9Vδ2 T cells
Source: Nature. 2023 Sep 6;621(7980):840–8. doi: 10.1038/s41586-023-06525-3 (PMC10533412; doi:10.1038/s41586-023-06525-3)
Supplement: Supplementary file 12 — Source Data Extended Data Fig. 7 [file 41586_2023_6525_MOESM12_ESM.xlsx]

## Sheet: Ext. Fig. 7b
	#	L272G	K276G	L279G	K283G	E286G	R290A	L294G	L297G	E300G	K304G	E307G	K311G	L314G	F324G	E316G	L318G	W320A	L325G	L325C/A327C	WT	NT			Table Analyzed	Extended Data Fig. 7b			Number of families	1									L272G	K276G	L279G	K283G	E286G	R290A	L294G	L297G	E300G	K304G	E307G
	1	88.3134	59.6055	17.7954	46.5493	55.7602	87.2858	54.0087	47.2566	82.1728	121.511	41.9907	71.2462	27.5428	96.2715	135.481	14.5748	80.3675	10.812	57.5901	145.871	0.618494							Number of comparisons per family	20								Number of values	6	6	6	6	6	6	6	6	6	6	6
	2	79.9707	60.3485	16.6069	47.5556	50.3762	85.3005	45.3424	41.3758	78.9874	124.461	38.5765	53.2181	19.1941	89.5957	127.724	10.6174	60.6763	3.55642	60.2822	153.193	2.97576			Kruskal-Wallis test				Alpha	0.05
	3	86.7379	57.2434	16.0789	41.7263	46.6835	85.0268	42.1278	41.4441	69.1762	108.76	31.2839	53.1495	23.3314	95.9931	109.658	7.31202	60.4792	2.97398	59.6254	164.908	-0.794899			P value	<0.0001												Minimum	75.34	42.66	15.02	34.05	39.05	79.97	33.72	41.38	69.18	103.9	31.28
	4	83.7274	59.4029	18.5221	34.0484	39.0522	79.9707	33.7153	44.7934	80.3027	114.638	40.7611	55.0021	18.7198	96.9678	131.935	8.2839	71.8598	11.0065	63.5021	158.979	1.6285			Exact or approximate P value?	Approximate			Dunn's multiple comparisons test	Mean rank diff.	Significant?	Summary	Adjusted P Value	T-?				25% Percentile	76.51	49.36	15.82	38.1	44.78	80.28	40.02	41.43	75.81	107.6	36.75
	5	76.9024	42.6632	17.003	43.9354	50.5106	88.7932	43.7344	46.4353	78.0186	128.822	42.9474	60.5671	22.9921	104.917	143.455	19.706	72.3869	7.24724	59.8881	160.326	2.77363			P value summary	****			WT vs. L272G	30.08	No	ns	>0.9999	A	L272G			Median	81.85	58.32	16.8	42.83	49.84	85.16	44.54	44.59	79.65	118.1	41.38
	6	75.3359	51.5863	15.0234	39.4531	49.3012	80.3802	49.3684	44.383	84.9455	103.94	46.5037	63.4569	28.0866	87.7208	122.782	18.5362	76.4741	12.1739	55.4246	125.185	5.13274			Do the medians vary signif. (P < 0.05)?	Yes			WT vs. K276G	58.83	No	ns	0.1052	B	K276G			75% Percentile	87.13	59.79	17.98	46.8	51.82	87.66	50.53	46.64	82.87	125.6	43.84
																									Number of groups	21			WT vs. L279G	103.2	Yes	****	<0.0001	C	L279G			Maximum	88.31	60.35	18.52	47.56	55.76	88.79	54.01	47.26	84.95	128.8	46.5
																									Kruskal-Wallis statistic	121.6			WT vs. K283G	79	Yes	**	0.0036	D	K283G
																													WT vs. E286G	68.17	Yes	*	0.0245	E	E286G			Mean	81.83	55.14	16.84	42.21	48.61	84.46	44.72	44.28	78.93	117	40.34
																									Data summary				WT vs. R290A	25.92	No	ns	>0.9999	F	R290A			Std. Deviation	5.285	6.899	1.241	4.997	5.539	3.594	6.886	2.46	5.377	9.59	5.154
																									Number of treatments (columns)	21			WT vs. L294G	74.67	Yes	**	0.008	G	L294G			Std. Error of Mean	2.157	2.816	0.5067	2.04	2.261	1.467	2.811	1.004	2.195	3.915	2.104
																									Number of values (total)	126			WT vs. L297G	76.67	Yes	**	0.0055	H	L297G
																													WT vs. E300G	33.33	No	ns	>0.9999	I	E300G			Lower 95% CI	76.29	47.9	15.54	36.97	42.8	80.69	37.49	41.7	73.29	107	34.94
																													WT vs. K304G	10	No	ns	>0.9999	J	K304G			Upper 95% CI	87.38	62.38	18.14	47.45	54.43	88.23	51.94	46.86	84.58	127.1	45.75
																													WT vs. E307G	83	Yes	**	0.0017	K	E307G
																													WT vs. K311G	52.33	No	ns	0.2611	L	K311G			Mean ranks	92.58	63.83	19.5	43.67	54.5	96.75	48	46	89.33	112.7	39.67
																													WT vs. L314G	95.5	Yes	***	0.0001	M	L314G
																													WT vs. F324G	17.33	No	ns	>0.9999	N	F324G
																													WT vs. E316G	5.667	No	ns	>0.9999	O	E316G
																													WT vs. L318G	106.3	Yes	****	<0.0001	P	L318G
																													WT vs. W320A	40.33	No	ns	>0.9999	Q	W320A
																													WT vs. L325G	112.2	Yes	****	<0.0001	R	L325G
																													WT vs. L325C/A327C	51.33	No	ns	0.298	S	L325C/A327C
																													WT vs. NT	118.7	Yes	****	<0.0001	U	NT
																													Test details	Mean rank 1	Mean rank 2	Mean rank diff.	n1	n2	Z
																													WT vs. L272G	122.7	92.58	30.08	6	6	1.427
																													WT vs. K276G	122.7	63.83	58.83	6	6	2.791
																													WT vs. L279G	122.7	19.5	103.2	6	6	4.893
																													WT vs. K283G	122.7	43.67	79	6	6	3.747
																													WT vs. E286G	122.7	54.5	68.17	6	6	3.233
																													WT vs. R290A	122.7	96.75	25.92	6	6	1.229
																													WT vs. L294G	122.7	48	74.67	6	6	3.542
																													WT vs. L297G	122.7	46	76.67	6	6	3.636
																													WT vs. E300G	122.7	89.33	33.33	6	6	1.581
																													WT vs. K304G	122.7	112.7	10	6	6	0.4743
																													WT vs. E307G	122.7	39.67	83	6	6	3.937
																													WT vs. K311G	122.7	70.33	52.33	6	6	2.482
																													WT vs. L314G	122.7	27.17	95.5	6	6	4.53
																													WT vs. F324G	122.7	105.3	17.33	6	6	0.8221
																													WT vs. E316G	122.7	117	5.667	6	6	0.2688
																													WT vs. L318G	122.7	16.33	106.3	6	6	5.044
																													WT vs. W320A	122.7	82.33	40.33	6	6	1.913
																													WT vs. L325G	122.7	10.5	112.2	6	6	5.32
																													WT vs. L325C/A327C	122.7	71.33	51.33	6	6	2.435
																													WT vs. NT	122.7	4	118.7	6	6	5.629
[truncated: 10 more columns]

## Sheet: Ext. Fig. 7c
	#	L272G	K276G	L279G	K283G	E286G	R290A	L294G	L297G	E300G	K304G	E307G	K311G	L314G	F324G	WT	NT
	1	17.6	14.8	10.6	17.4	10.4	11.2	8.8	8.34	11.4	22.9	7.67	16.5	11.1	13.6	9.3	0.94
	2	16.6	14.3	11.9	15.5	15.6	14.4	9.63	7.88	12	17.8	10.7	14.8	12.8	17.2	12	1.25
	3	18.8	14	11.6	18.9	15.3	13.3	7.84	8.26	14.5	13.2	8.46	16.5	14.3	18.5	13.6	1.31
	4	NaN	NaN	12.7	20.7	13.8	12.1	7.19	10.4	15.3	13.6	12.3	15.9	12.6	19.2	15.6	1.26
	Mean	17.67	14.37	11.7	18.13	13.78	12.75	8.365	8.72	13.3	16.88	9.783	15.93	12.7	17.13	12.63	1.19
	SEM	0.636	0.2333	0.434	1.105	1.192	0.6982	0.5359	0.5689	0.946	2.262	1.056	0.4008	0.6545	1.246	1.331	0.08436

## Sheet: Ext. Fig. 7d
	#	E316G	L318G	W320A	L325G	L325C/A327C	WT	NT
	1	53.9	46.7	52.8	50	33.2	48.2	1.56
	2	50.1	46.4	52.5	45.6	37	45.2	0.97
	3	53.8	45.8	56.2	43.3	32.9	44.9	0.63
	4	55	49.1	51.6	49.4	35.3	38.6	1.55
	Mean	53.2	47	53.28	47.08	34.6	44.23	1.178
	SEM	1.068	0.7246	1.008	1.591	0.9618	2.018	0.2287

## Sheet: Ext. Fig. 7g
	#	NT	2A1	E63A	R84A
	1	0.3	65.9	77.1	79.5
	2	0.28	64.5	74.2	76.3
	3	1.34	77.2	78.2	80.3
	4	0.77	76	75.5	72.2
	Mean	0.6725	70.9	76.25	77.08
	SEM	0.2496	3.312	0.8799	1.84
